# Supplementary material for: Applications of mixture methods in epidemiological studies investigating the health impact of persistent organic pollutants exposures: a scoping review
Source: J Expo Sci Environ Epidemiol. 2024 Sep 10;35(4):522–34. doi: 10.1038/s41370-024-00717-3 (PMC11891089; doi:10.1038/s41370-024-00717-3)
Supplement: Supplementary file 2 — Supplementary_tables_S5-S6 [file 41370_2024_717_MOESM2_ESM.xlsx]

## Sheet: Table_S5
Annotated Individual Chemical List
Chemical class	Acronym	Full name	Synonyms recorded in included studies	CAS number
OCP	p,p'-DDE	dichlorodipheny dichloroethylene	p,p;-DDE, p,p’-DDE, p,p′-DDE	72-55-9
OCP	p,p'-DDT	dichlorodiphenyltrichloroethane	p,p’-DDT, p,p′-DDT	50-29-3
OCP	o,p'-DDD	Dichlorodiphenyldichloroethane		53-19-0
OCP	p,p'-DDD	dichlorodiphenyldichloroethane		72-54-8
OCP	o,p'-DDE	1-chloro- 2-(2,2-dichloro- 1-(4-chlorophenyl)ethenyl- benzene		3424-82-6
OCP	o,p'-DDT	1-chloro-2-[2,2,2-trichloro-1-(4-chlorophenyl)ethyl]benzene	o,p-DDT	789-02-06
OCP	HCB	Hexachlorobenzene		118-74-1
OCP	HCH	hexachlorocyclohexane	hexachlor
OCP	α-HCH	hexachlorocyclohexane	a-BHC	319-84-6
OCP	β-HCH	1,2,3,4,5,6-Hexachlorocyclohexane	b-BHC, β-HCCH, B-HCCH	608-73-1
OCP	γ-HCH	hexachlorocyclohexane	g-HCH	58-89-9
OCP	δ-HCH	delta-Hexachlorocyclohexane	delta-HCH	319-86-8
OCP	aldrin	1,4:5,8-Dimethanonaphthalene, 1,2,3,4,10,10-hexachloro-1,4,4a,5,8,8a-hexahydro-, (1.alpha.,4.alpha.,4a.beta.,5.alpha.,8.alpha.,8a.beta.)	aldrine	309-00-2
OCP	atrazine	6-chloro-N2-ethyl-N4-(1-methylethyl)-1,3,5-triazine-2,4-diamine		1912-24-9
OCP	cischlordane	4,7-Methano-1H-indene, 1,2,4,5,6,7,8,8-octachloro-2,3,3a,4,7,7a-hexahydro-, (1α,2α,3aα,4β,7β,7aα)-	alpha-chlordane	5103-71-9
OCP	dicloran	2,6-Dichloro-4-nitroaniline		99-30-9
OCP	dicofol	2,2,2-trichloro-1,1-bis(4-chlorophenyl)ethanol		115-32-2
OCP	dieldrin	2,7:3,6-Dimethanonaphth[2,3-b]oxirene, 3,4,5,6,9,9-hexachloro-1a,2,2a,3,6,6a,7,7a-octahydro-, (1aα,2β,2aα,3β,6β,6aα,7β,7aα)-	dieldrine, Dieldrin	60-57-1
OCP	endosulfan I	ɑ-endosulfan	ɑ-endosulfan, α-endosulfan	959-98-8
OCP	endosulfan II		beta-endosulfan	33213-65-9
OCP	endosulfansulfate	6,9-Methano-2,4,3-benzodioxathiepin, 6,7,8,9,10,10-hexachloro-1,5,5a,6,9,9a-hexahydro-, 3,3-dioxide	endosulfan sulfate	1031-07-8
OCP	endrin		endrine	72-20-8
OCP	Isazofos	O-5-Chloro-1-isopropyl-1H-1,2,4-triazol-3-yl O,O-diethyl phosphorothioate		42509-80-8
OCP	Isodrin	1,4:5,8-Dimethanonaphthalene, 1,2,3,4,10,10-hexachloro-1,4,4a,5,8,8a-hexahydro-, (1α,4α,4aβ,5β,8β,8aβ)-	isodrine	465-73-6
OCP	heptachlor	4,7-Methano-1H-indene, 1,4,5,6,7,8,8-heptachloro-3a,4,7,7a-tetrahydro-	Heptachlor	76-44-8
OCP	heptachlor epoxide	2,5-Methano-2H-indeno[1,2-b]oxirene, 2,3,4,5,6,7,7-heptachloro-1a,1b,5,5a,6,6a-hexahydro-, (1aα,1bβ,2α,5α,5aβ,6β,6aα)	HCE, Heptachlor epoxide, epoxyheptachlor, heptachloro epoxide	1024-57-3
OCP	methoxychlor			72-43-5
OCP	mirex	1,3,4-Metheno-1H-cyclobuta[cd]pentalene, 1,1a,2,2,3,3a,4,5,5,5a,5b,6-dodecachlorooctahydro-	Mirex	2385-85-5
OCP	oxychlor	Copper Oxychloride		1332-40-7
OCP	oxychlordane	2,5-Methano-2H-indeno[1,2-b]oxirene, 2,3,4,5,6,6a,7,7-octachloro-1a,1b,5,5a,6,6a-hexahydro-, (1aα,1bβ,2α,5α,5aβ,6β,6aα)-	OxyCD	27304-13-8
OCP	transchlordane	4,7-Methano-1H-indene, 1,2,4,5,6,7,8,8-octachloro-2,3,3a,4,7,7a-hexahydro-, (1α,2β,3aα,4β,7β,7aα)-		5103-74-2
OCP	transnonachlor	4,7-Methano-1H-indene, 1,2,3,4,5,6,7,8,8-nonachloro-2,3,3a,4,7,7a-hexahydro-, (1.alpha.,2.beta.,3.alpha.,3a.alpha.,4.beta.,7.beta.,7a.alpha.)-	TNC	39765-80-5
OCP	cisnonachlor	4,7-Methano-1H-indene, 1,2,3,4,5,6,7,8,8-nonachloro-2,3,3a,4,7,7a-hexahydro-, (1α,2α,3α,3aα,4β,7β,7aα)-	cisnonachlordane	5103-73-1
OCP	PeCB	Pentachlorobenzene		608-93-5
OCP	Parathion-methyl			298-00-0
OCP	Phthalimide			85-41-6
OCP	Propoxur	2-Isopropoxyphenyl methylcarbamate		114-26-1
OCP	Simazine	6-chloro-2-N,4-N-diethyl-1,3,5-triazine-2,4-diamine		122-34-9
OCP	TCPy	3,5,6-trichloro-2-pyridinol		6515-38-4
OCP	Toxaphene50	Toxaphene Parlar 50	Parlar-50	66860-80-8
OCP	Toxaphene26	Toxaphene Parlar 26	Parlar-26	142534-71-2
PBDE	PBDE17	2,2',4-Tribromodiphenyl ether		147217-75-2
PBDE	PBDE28	2,4,4'-Tribromodiphenyl ether		41318-75-6
PBDE	PBDE47	2,2',4,4'-Tetrabromodiphenyl ether		5436-43-1
PBDE	PBDE49	2,2',4,5'-Tetrabromodiphenyl ether		243982-82-3
PBDE	PBDE52	2,2',5,5'-Tetrabromodiphenyl ether		446254-24-6
PBDE	PBDE66	2,3',4,4'-Tetrabromodiphenyl ether		189084-61-5
PBDE	PBDE71	2,3',4',6-Tetrabromodiphenyl ether		189084-62-6
PBDE	PBDE75	2,4,4',6-Tetrabromodiphenyl ether		189084-63-7
PBDE	PBDE77	3,3',4,4'-Tetrabromodiphenyl ether		93703-48-1
PBDE	PBDE85	2,2',3,4,4'-Pentabromodiphenyl ether		182346-21-0
PBDE	PBDE99	2,2',4,4',5-Pentabromodiphenyl ether		60348-60-9
PBDE	PBDE100	2,2',4,4',6-Pentabromodiphenyl ether		189084-64-8
PBDE	PBDE101	2,2',4,5,5'-Pentabromodiphenyl ether		446254-65-5
PBDE	PBDE119	2,3',4,4',6-Pentabromodiphenyl ether		189084-66-0
PBDE	PBDE126	3,3',4,4',5-Pentabromodiphenyl ether		366791-32-4
PBDE	PBDE138	2,2',3,4,4',5'-Hexabromodiphenyl ether		182677-30-1
PBDE	PBDE153	2,2',4,4',5,5'-Hexabromodiphenyl ether		68631-49-2
PBDE	PBDE154	2,2',4,4',5,6'-Hexabromodiphenyl ether		207122-15-4
PBDE	PBDE156	2,3,3',4,4',5-Hexabromodiphenyl ether		405237-85-6
PBDE	PBDE180	2,2',3,4,4',5,5'-Heptabromodiphenyl ether		446255-26-1
PBDE	PBDE183	2,2',3,4,4',5',6-Heptabromodiphenyl ether		207122-16-5
PBDE	PBDE184	2,2',3,4,4',6,6'-Heptabromodiphenyl ether		117948-63-7
PBDE	PBDE190	2,3,3',4,4',5,6-Heptabromodiphenyl Ether		189084-68-2
PBDE	PBDE191	2,3,3',4,4',5',6-Heptabromodiphenyl ether		446255-30-7
PBDE	PBDE196	2,2',3,3',4,4',5,6'-Octabromodiphenyl ether		446255-39-6
PBDE	PBDE197	2,2',3,3',4,4',6,6'-Octabromodiphenyl ether		117964-21-3
PBDE	PBDE203	2,2',3,4,4',5,5',6-Octabromodiphenyl ether		337513-72-1
PBDE	PBDE206	2,2',3,3',4,4',5,5',6-Nonabromodiphenyl ether		63936-56-1
PBDE	PBDE207	2,2',3,3',4,4',5,6,6'-Nonabromodiphenyl ether		437701-79-6
PBDE	PBDE208	2,2',3,3',4,5,5',6,6'-Nonabromodiphenyl ether		437701-78-5
PBDE	PBDE209	Decabromodiphenyl ether		1163-19-5
PBDE	5-OHBDE-47	5-Hydroxy-2,2',4,4'-tetrabromodiphenyl ether		602326-30-7
PBDE	6-OHBDE-47	6-Hydroxy-2,2',4,4'-tetrabromodiphenyl ether		79755-43-4
PBDE	PBB153	2,2,4,4,5,5-Hexachlorobiphenyl		59080-40-9
PCB	Aroclor 1260	2,2',3,3',4,4'-Hexachlorobiphenyl		11096-82-5
PCB	PCB1	3-Chlorobiphenyl		2051-61-8
PCB	PCB2	2-Chlorobiphenyl		2051-62-9
PCB	PCB3	2,3-Dichlorobiphenyl		2051-63-0
PCB	PCB4	2-chlorobiphenyl		2051-62-9
PCB	PCB6	2,3-Dichlorobiphenyl		2051-63-0
PCB	PCB7	2,4-Dichlorobiphenyl		2051-64-1
PCB	PCB8	2,5-Dichlorobiphenyl		2051-65-2
PCB	PCB9	2,6-Dichlorobiphenyl		2051-66-3
PCB	PCB10	2,3',4-Trichlorobiphenyl		2051-67-4
PCB	PCB13	2,3,4-Trichlorobiphenyl		2050-66-0
PCB	PCB15	4,4'-Dichlorobiphenyl		2050-68-2
PCB	PCB16	2,2',3-Trichlorobiphenyl		38444-78-9
PCB	PCB17	2,2',4-Trichlorobiphenyl		37680-66-3
PCB	PCB18	1,1'-Biphenyl, 2,2',5-trichloro-		37680-65-2
PCB	PCB19	2,2',6-Trichloro-1,1'-biphenyl		38444-73-4
PCB	PCB22	2,3,4'-Trichlorobiphenyl		38444-85-8
PCB	PCB24	2,3,6-Trichlorobiphenyl		55702-45-9
PCB	PCB25	2,4',5-Trichlorobiphenyl		55712-37-3
PCB	PCB26	2,3',5-Trichlorobiphenyl		38444-81-4
PCB	PCB27	2,3',6-Trichlorobiphenyl		38444-76-7
PCB	PCB28	2,4,4'-Trichlorobiphenyl		7012-37-5
PCB	PCB28/31
PCB	PCB31	2,4',5-Trichlorobiphenyl		16606-02-3
PCB	PCB32	2,4',6-Trichlorobiphenyl		38444-77-8
PCB	PCB33	2,3',4'-Trichlorobiphenyl		38444-86-9
PCB	PCB40	1,2-dichloro-3-(2,3-dichlorophenyl)benzene		38444-93-8
PCB	PCB42	2,2',3,4'-Tetrachlorobiphenyl		36559-22-5
PCB	PCB44	2,2',3,5'-Tetrachlorobiphenyl		41464-39-5
PCB	PCB45			70362-45-7
PCB	PCB46	2,2',3,6'-tetrachlorobiphenyl		41464-47-5
PCB	PCB47	2,2',4,4'-Tetrachlorobiphenyl		2437-79-8
PCB	PCB49	2,2',4,5'-Tetrachlorobiphenyl		41464-40-8
PCB	PCB49/43
PCB	PCB51	2,2',4,6'-Tetrachlorobiphenyl		24213485
PCB	PCB52	2,2',5,5'-Tetrachlorobiphenyl		35693-99-3
PCB	PCB52/73
PCB	PCB53	2,2',5,6'-tetrachlorobiphenyl		41464-41-9
PCB	PCB56	2,3,3',4'-Tetrachlorobiphenyl		41464-43-1
PCB	PCB59	2,3,3',6-Tetrachloro-1,1'-biphenyl		74472-33-6
PCB	PCB60	2,3,4,4'-Tetrachlorobiphenyl		33025-41-1
PCB	PCB63	2,3,4',5-Tetrachlorobiphenyl		74472-34-7
PCB	PCB64	2,3,4',6-Tetrachlorobiphenyl		52663-58-8
PCB	PCB66	2,3',4,4'-Tetrachlorobiphenyl		32598-10-0
PCB	PCB66/80
PCB	PCB67	2,3',4,5-Tetrachlorobiphenyl		73575-53-8
PCB	PCB70	2,3',4',5-Tetrachlorobiphenyl		11212521
PCB	PCB70/76
PCB	PCB71	2,3',4',6-Tetrachlorobiphenyl		41464-46-4
PCB	PCB74	2,4,4',5-Tetrachlorobiphenyl		32690-93-0
PCB	PCB74/61
PCB	PCB77	3,3',4,4'-Tetrachlorobiphenyl		32598-13-3
PCB	PCB81	3,4,4',5-Tetrachlorobiphenyl		70362-50-4
PCB	PCB83	2,2',3,3',5-Pentachlorobiphenyl		60145-20-2
PCB	PCB84	2,2',3,3',6-Pentachlorobiphenyl		52663-60-2
PCB	PCB87	2,2',3,4,5'-Pentachlorobiphenyl		13324086
PCB	PCB90	2,2',3,4',5-Pentachlorobiphenyl		68194-07-0
PCB	PCB90/101/89
PCB	PCB91	2,2',3,4',6-Pentachlorobiphenyl		24213516
PCB	PCB92	2,2',3,5,5'-Pentachlorobiphenyl		52663-61-3
PCB	PCB95	2,2',3,5',6-Pentachlorobiphenyl		38379-99-6
PCB	PCB97			41464-51-1
PCB	PCB99	2,2',4,4',5-Pentachlorobiphenyl		13324054
PCB	PCB101	2,2',4,5,5'-Pentachlorobiphenyl		37680-73-2
PCB	PCB105	2,3,3',4,4'-Pentachlorobiphenyl		32598-14-4
PCB	PCB105/127
PCB	PCB109	2,3,3',4',6-Pentachlorobiphenyl		74472-35-8
PCB	PCB110	2,3,3',4',6-Pentachlorobiphenyl		13324116
PCB	PCB114	2,3,4,4',5-Pentachlorobiphenyl		74472-37-0
PCB	PCB118	2,3',4,4',5-Pentachlorobiphenyl		31508-00-6
PCB	PCB118/106
PCB	PCB122	2,2',3,3',4,4'-Hexachlorobiphenyl	PCB128	13324232
PCB	PCB123	2,3',4,4',5'-Pentachlorobiphenyl		65510-44-3
PCB	PCB126	3,3',4,4',5-Pentachlorobiphenyl	3,3,4,4,5-PNCB	57465-28-8
PCB	PCB126/178
PCB	PCB129	2,2',3,3',4,5-hexachloro-1,1'-biphenyl		55215-18-4
PCB	PCB130	2,2',3,3',4,5'-Hexachlorobiphenyl		52663-66-8
PCB	PCB132	2,2',3,3',4,6'-Hexachlorobiphenyl		13324169
PCB	PCB134	2,2',3,3',5,6-Hexachlorobiphenyl		52704-70-8
PCB	PCB136	2,2',3,3',6,6'-Hexachlorobiphenyl		38411-22-2
PCB	PCB137	2,2',3,4,4',5-Hexachlorobiphenyl		12343163
PCB	PCB138	2,2',3,4,4',5'-Hexachlorobiphenyl		35065-28-2
PCB	PCB141	2,2',3,4,5,5'-Hexachlorobiphenyl		18558799
PCB	PCB144	2,2',3,4,5',6-Hexachlorobiphenyl		68194-14-9
PCB	PCB146	2,2',3,4',5,5'-Hexachlorobiphenyl		51908-16-8
PCB	PCB147	2,2',3,4',5,6-Hexachlorobiphenyl		68194-13-8
PCB	PCB149	2,2',3,4',5',6-Hexachlorobiphenyl		38380-04-0
PCB	PCB151	2,2',3,5,5',6-Hexachlorobiphenyl		52663-63-5
PCB	PCB153	2,2',4,4',5,5'-Hexachlorobiphenyl		35065-27-1
PCB	PCB156	2,3,3',4,4',5-Hexachlorobiphenyl		13324264
PCB	PCB157	2,3,3',4,4',5'-Hexachlorobiphenyl		69782-90-7
PCB	PCB158	2,3,3',4,4',6-Hexachlorobiphenyl		74472-42-7
PCB	PCB163	2,3,3',4',5,6-Hexachlorobiphenyl		74472-44-9
PCB	PCB164	2,3,3',4',5',6-Hexachlorobiphenyl		74472-45-0
PCB	PCB167	2,3',4,4',5,5'-Hexachlorobiphenyl		52663-72-6
PCB	PCB169	3,3',4,4',5,5'-Hexachlorobiphenyl		32774-16-6
PCB	PCB170	2,2',3,3',4,4',5-Heptachlorobiphenyl		35065-30-6
PCB	PCB171	2,2',3,3',4,4',6-Heptachlorobiphenyl		52663-71-5
PCB	PCB172	2,2',3,3',4,5,5'-Heptachlorobiphenyl		52663-74-8
PCB	PCB174	2,2',3,3',4,5,6'-Heptachlorobiphenyl		38411-25-5
PCB	PCB175	2,2',3,3',4,5',6-Heptachlorobipheny		40186-70-7
PCB	PCB176	2,2',3,3',4,6,6'-Heptachlorobiphenyl		52663-65-7
PCB	PCB177	2,2',3,3',4,5',6'-Heptachlorobiphenyl		52663-70-4
PCB	PCB178	2,2',3,3',5,5',6-Heptachlorobiphenyl		52663-67-9
PCB	PCB179	2,2',3,3',5,6,6'-Heptachlorobiphenyl		52663-64-6
PCB	PCB180	2,2',3,4,4',5,5'-Heptachlorobiphenyl		35065-29-3
PCB	PCB183	2,2',3,4,4',5',6-Heptachlorobiphenyl		52663-69-1
PCB	PCB185	2,2',3,4,5,5',6-Heptachlorobiphenyl		18558830
PCB	PCB187	2,2',3,4',5,5',6-Heptachlorobiphenyl		52663-68-0
PCB	PCB189	2,3,3',4,4',5,5'-Heptachlorobiphenyl		39635-31-9
PCB	PCB190	2,3,3',4,4',5,6-Heptachlorobiphenyl		41411-64-7
PCB	PCB194	2,2',3,3',4,4',5,5'-Octachlorobiphenyl		12343226
PCB	PCB195	2,2',3,3',4,4',5,6-Octachlorobiphenyl		52663-78-2
PCB	PCB196	2,2',3,3',4,4',5,6'-Octachlorobiphenyl		42740-50-1
PCB	PCB199	2,2',3,3',4,5,5',6'-Octachlorobiphenyl		52663-75-9
PCB	PCB200	2,2',3,3',4,5,6,6'-Octachlorobiphenyl		52663-73-7
PCB	PCB201	2,2',3,3',4,5',6,6'-Octachlorobiphenyl		40186-71-8
PCB	PCB202	2,2',3,3',5,5',6,6'-Octachlorobiphenyl		2136-99-4
PCB	PCB203	2,2',3,4,4',5,5',6-Octachlorobiphenyl		52663-76-0
PCB	PCB206	2,2',3,3',4,4',5,5',6-Nonachlorobiphenyl		40186-72-9
PCB	PCB209	Decachlorobiphenyl		2051-24-3
PCB	1,2,3,7,8-PnCDD	1,2,3,7,8-Pentachlorodibenzo-P-dioxin		40321-76-4
PCDD/Fs	TCDD	2,3,7,8-Tetrachlorodibenzo-p-dioxin		1746-01-6
PCDD/Fs	1,2,3,4,6,7,8-HpCDD	1,2,3,4,6,7,8-Heptachlorodibenzo-p-dioxin	1,2,3,4,6,7,8-HCDD	35822-46-9
PCDD/Fs	1,2,3,4,7,8-HxCDD	1,2,3,4,7,8-Hexachlorodibenzo-p-dioxin	1,2,3,4,7,8-HCDD	39227-28-6
PCDD/Fs	1,2,3,6,7,8-HxCDD	1,2,3,6,7,8-Hexachlorodibenzo-p-dioxin	1,2,3,6,7,8-HCDD	57653-85-7
PCDD/Fs	1,2,3,7,8,9-HxCDD	1,2,3,7,8,9-Hexachlorodibenzo-p-dioxin	1,2,3,7,8,9-HCDD	19408-74-3
PCDD/Fs	1,2,3,4,6,7,8,9-OCDD	1,2,3,4,6,7,8,9-Octachlorodibenzo-p-dioxin	OCDD	3268-87-9
PCDD/Fs	2,3,7,8-TCDD	2,3,7,8-Tetrachlorodibenzo-p-dioxin		1746-01-06
PCDD/Fs	OCDF	1,2,3,4,6,7,8,9-Octachlorodibenzo-furan	1,2,3,4,6,7,8,9-OCDF	39001-02-0
PCDD/Fs	1,2,3,4,6,7,8-HpCDF	1,2,3,4,6,7,8-Heptachlorodibenzo-furan	1,2,3,4,6,7,8-HCDF	67562-39-4
PCDD/Fs	1,2,3,4,7,8,9-HpCDF	1,2,3,4,7,8,9-Heptachlorodibenzo-furan	1,2,3,4,7,8,9-HCDF	55673-89-7
PCDD/Fs	1,2,3,4,7,8-HxCDF	1,2,3,4,7,8-Hexachlorodibenzo-furan	1,2,3,4,7,8-HCDF	70648-26-9
PCDD/Fs	1,2,3,6,7,8-HxCDF	1,2,3,6,7,8-Hexachlorodibenzo-furan	1,2,3,6,7,8-HCDF	57117-44-9
PCDD/Fs	1,2,3,7,8,9-HxCDF	1,2,3,7,8,9-Hexachlorodibenzo-furan	1,2,3,7,8,9-HCDF	72918-21-9
PCDD/Fs	2,3,4,6,7,8-HxCDF	2,3,4,6,7,8-Hexachlorodibenzo-furan		60851-34-5
PCDD/Fs	1,2,3,7,8-PeCDF	1,2,3,7,8-Pentachlorodibenzo-furan	1,2,3,7,8-PCDF	57117-41-6
PCDD/Fs	2,3,4,7,8-PeCDF	2,3,4,7,8-Pentachlorodibenzo-furan	2,3,4,7,8-PCDF, 2,3,4,7,8-PnCDF	57117-31-4
PCDD/Fs	2,3,7,8-TCDF	2,3,7,8-Tetrachlorodibenzo-furan		51207-31-9
PFAS	P4MHpS	perfluoro-4-methylheptanoic acid		13846-05-6
PFAS	P45DMHxS	perfluoro-4,5-dimethylhexanoic acid		1144512-36-6
PFAS	P5MHpS	perfluoro-5-methylheptanoic acid	5m-PFOA	909009-42-3
PFAS	P6MHpS	perfluoro-6-methylheptanoic acid		15166-06-0
PFAS	4:2FTS	4:2 Fluorotelomer sulfonic acid		414911-30-1
PFAS	6:2 diPAP	6:2 Fluorotelomer phosphate diester		943913-15-3
PFAS	6:2Cl-PFESA	6:2 chlorinated perfluoroalkyl ether sulfonic acid	6:2 CI-PFESA, 6:2 Cl-PFESA, 9CL-PF3ONS	73606-19-6
PFAS	6:2FTS	6:2 Fluorotelomer sulfonic acid		27619-97-2
PFAS	8:2Cl-PFESA	8:2 chlorinated perfluoroalkyl ether sulfonic acid	8:2 CI-PFESA, 8:2 Cl-PFESA,11CL-PF3OUdS	763051-92-9
PFAS	8:2FTS	8:2 Fluorotelomer sulfonic acid		39108-34-4
PFAS	ADONA	Ammonium 4,8-dioxa-3H-perfluorononanoate		958445-44-8
PFAS	HFPO-DA	Hexafluoropropylene oxide-dimer acid		13252-13-6
PFAS	MeFOSAA	2-(N-methyl-perfluorooctane sulfonamide) acetate	MePFOSA, MPAH	67584-42-3
PFAS	Me-PFOSA	2-(N-Methyl-perfluorooctane sulfonamido) acetic acid	Me-PFOSA-AcOH, MePFOSAA	2355-31-9
PFAS	n-EtFOSAA	2-(N-Ethyl-perfluorooctanesulfonamido)acetate	NETFOSAA, N-EtFOSAA	2991-50-6
PFAS	n-MeFOSAA	2-(N-Methylperfluorooctanesulfonamido)acetate	NMeFOSAA, NMFOSAA,NMFOSAA_MeFOSAA	909405-48-7
PFAS	PFBA	perfluoro-n-butanoic acid		375-22-4
PFAS	PFBS	per-fluorobutane sulfonate		375-73-5
PFAS	PFCA	sum of perfluorinated carboxylic acids
PFAS	PFDA	perfluorodecanoic acid	PFDeA, PFDE	335-76-2
PFAS	PFDoA	perfluorododecanoic acid	PFDoDA, PFDdA	307-55-1
PFAS	PFDS	Perfluorodecyl sulfonate		335-77-3
PFAS	PFHpA	perfluoroheptanoic acid		375-85-9
PFAS	PFHpS	1-heptanesulfonic acid		375-92-8
PFAS	PFHxA	perfluorohexanoic acid		307-24-4
PFAS	PFHxDA	perfluorohexadecanoic acid		67905-19-5
PFAS	PFHxS	perfluorohexane sulfonic acid	PFHS	355-46-4
PFAS	PFNA	perfluorononanoic acid		375-95-1
PFAS	PFNS	perfluorononanesulfonic acid		24237463
PFAS	PFOA	perfluorooctanoic acid		335-67-1
PFAS	PFOS	perfluorooctanesulfonic acid		1763-23-1
PFAS	PFOSA	perfluorooctanesulfonamide		754-91-6
PFAS	PFPeA	perfluorovaleric acid		2706-90-3
PFAS	PFPeS	1-pentanesulfonic acid		2706-91-4
PFAS	PFSA	perfluorosulfonic acid		31175-20-9
PFAS	PFTeA	perfluorotetradecanoic acid	PFTeDA	0376-06-07
PFAS	PFTrA	perfluorotridecanoic acid	PFTrDA, PFtrDA, PFTriDA, PHTrDA	72629-94-8
PFAS	PFUA	perfluoroundecanoic acid	PFUnDA, PFUdA, PFUnA, PFUDA	2058-94-8
PFAS	Sm-PFOS	sum of branched isomers of PFOS
PFAS	S4hPOS	sodium1H,1H,2H,2H-perfluoro-1-octanesulfonate		27619-94-9
PFAS	SPHeS	potassium perfluoro-1-heptanesulfonate		60270-55-5
PFAS	TFHSA	potassium perfluoro-1-hexanesulfonate		3871-99-6

## Sheet: Table_S6
Study ID	Title	Health outcome categories	Country in which the study conducted	If Europe	Study site	Study design	Study population	Population type	Sample size	Mean age	Exposure matrix	Exposures included for each mixture methods	Chemical list	Outcome(s) studied	Mixture analysis method(s)	Covariates included in the statistical models
Yu 2021	Environmental exposure to perfluoroalkyl substances in early pregnancy, maternal glucose homeostasis and the risk of gestational diabetes: A prospective cohort study.	Metabolic	China		Shanghai	Cohort study	Shanghai Birth cohort recruited pregnant women from six hospitals between 2013 and 2016	Pregnant women	2747	29.1	plasma	PFOA, PFOS, PFNA, PFDA, PFUnDA, PFHxS, PFDoA, PFBS, PFHpA	PFOA, PFOS, PFNA, PFDA, PFUA, PFHxS, PFDoA, PFBS, PFHpA	GDM, fasting blood glucose, 1 h glucose level, 2h glucose level	BKMR; Quantile g-computation	maternal age, pre-pregnant BMI, maternal educational level, smoking status, parity, averaged physical activity and economic status
Canova 2021	PFAS Concentrations and Cardiometabolic Traits in Highly Exposed Children and Adolescents.	Cardiometabolic	Europe	Other: Italy	Veneto Region, North-eastern Italy	Cross sectional study	highly exposed group of community residents of the Red Area	children and adolescents near contaminated areas	6669 adolescents and 2693 children	16.2 years- adolescents 9.4 years- children	serum	PFOA, PFOS, PFHxS	PFOA, PFOS, PFHxS	TC, HDL-C, LDL-C, TG, BMP, SBP, DBP	WQS	Age, gender, country of birth, data on food consumption, degree of physical activity, salt intake, smoking status (for adolescents only), time-lag between the beginning of the study and the date of enrollment
Li 2020	Persistent Organic Pollutants in Human Breast Milk and Associations with Maternal Thyroid Hormone Homeostasis.	Endocrine	Europe	Other: Germany	Munich, Germany	Cross sectional study	women from LUPE cohort recruited between 2015 and 2016	Pregnant women	99	33.9 ± 4.4	breast milk	PBDE28, PBDE47, PBDE99, PBDE100, PBDE153, PBDE154, PBDE183, PBDE196, PBDE197, PBDE203, PBDE206, PBDE207, PBDE208, PBDE209, PCB28, PCB52, PCB77, PCB101, PCB105, PCB114, PCB118, PCB123, PCB126, PCB138, PCB153, PCB156, PCB157, PCB167, PCB169, PCB180, PCB189, 1,2,3,6,7,8-HxCDD, 1,2,3,4,6,7,8-HpCDD, OCDD, 2,3,4,7,8-PeCDF, 1,2,3,6,7,8-HxCDF	PBDE28, PBDE47, PBDE99, PBDE100, PBDE153, PBDE154, PBDE183, PBDE196, PBDE197, PBDE203, PBDE206, PBDE207, PBDE208, PBDE209, PCB28, PCB52, PCB77, PCB101, PCB105, PCB114, PCB118, PCB123, PCB126, PCB138, PCB153, PCB156, PCB157, PCB167, PCB169, PCB180, PCB189, 1,2,3,6,7,8-HxCDD, 1,2,3,4,6,7,8-HpCDD, 1,2,3,4,6,7,8,9-OCDD, 2,3,4,7,8-PeCDF, 1,2,3,6,7,8-HxCDF	maternal THs [total L-thyroxine (TT4), total 3,3′,5-triiodo-L-thyronine (TT3), and total 3,3′,5′-triiodo-L- thyronine (TrT3)	PCA; Hierarchical clustering	maternal age, education level, parity, ethnicity, smoking, diet, and breastfeeding duration
Dufour 2020	Association between mixture of persistent organic pollutants and thyroid pathologies in a Belgian population.	Endocrine	Europe	Other: Belgium	University Hospital of Liege	Case control study	hospital-based case control with cases diagnosed of autoimmune thyroid pathologies	patients	78 cases, 160 controls	43.8 cases; 44.1 controls	serum	PFOS, PFHxS, PFOA, PFNA, PFDA, PFUA, p,p'-DDE, PCB138, PCB153, PCB180	PFOS, PFHxS, PFOA, PFNA, PFDA, PFUA, p,p'-DDE, PCB138, PCB153, PCB180	risk for hypothyroidism and any thyroid disease	WQS	age, sex, smoking status, body mass index and delay(in months) between sampling, start of the recruitment
Vuong 2020	Prenatal exposure to a mixture of persistent organic pollutants (POPs) and child reading skills at school age.	Nervous	United States		Cincinnati, Ohio, USA	Cohort study	HOME study	mother-child pairs	161	maternal age: 29; child: 8	serum	PBDE28, PBDE47, PBDE99, PBDE100, PBDE153, PCB74, PCB99, PCB118, PCB138/158, PCB153, PCB180, p,p'-DDE, p,p'-DDT, PFOS, PFOA, PFHxS, PFNA	PBDE28, PBDE47, PBDE99, PBDE100, PBDE153, PCB74, PCB99, PCB118, PCB138/158, PCB153, PCB180, p,p'-DDE, p,p'-DDT, PFOS, PFOA, PFHxS, PFNA	Reading compsite Scores at age 8 years	BKMR; Sparse PCA; WQS	maternal age, race/ethnicity, education, household income, marital status, maternal depression, maternal serum cotinine, maternal blood lead levels, maternal fish consumption, maternal IQ, and child sex and HOME score
Luo 2021	Environmental exposure to per- and polyfluoroalkyl substances mixture and male reproductive hormones.	Reproductive	China		Shanghai	Cross sectional study	male partners from the Shanghai birth cohort recruited from clinics between 2013 and 2015	Adults	902	31.3	plasma	BKMR(PFuDA, Σ4,5m-PFOS,1m-PFOS, iso-PFOS), BKMR(PFTeDA, PFTrDA), BKMR(PFDoA, 3m-PFOS, Σ2m-PFOS), BKMR(1m-PFOS, 3m-PFOS, iso-PFOS, PFuDA), BKMR(Σ2m-PFOS, 3m-PFOS, 8:2Cl-PFESA, PFDoA), BKMR(1m-PFOS, PFDoA, PFTrDA), BKMR(PFuDA, iso-PFOS), BKMR(PFBS, n-PFOS, 1m-PFOS), BKMR(1m-PFOS, 3m-PFOS, n-PFOS), BKMR(Σ2m-PFOS, PFHpS)	1m-PFOS, ∑2m-PFOS, 3m-PFOS, Σ4,5m-PFOS, iso-PFOS, 5m-PFOA, iso-PFOA, PFBS, PFDA, PFDoA, PFHpS, PFHxS, PFNA, PFTeA, PFTrA, PFUA, n-PFOA, n-PFOS, 6:2Cl-PFESA, 8:2Cl-PFESA	male reproductive hormones E2, E2/TT, LH, FSH, LH/FSH, SHBG, TT, FAI, TT/LH, FAI/LH, INSL3	BKMR	age, BMI, education level, family annual income, smoking and drinking status, time of blood collection, and whether impregnant before
Ding 2021	Associations of perfluoroalkyl and polyfluoroalkyl substances (PFAS) and PFAS mixtures with adipokines in midlife women.	Metabolic	United States		Boston, MA; Chicago, IL; Southeast MI; Los Angeles, CA; Newark, NJ; Oakland, CA; and Pittsburgh, PA	Cohort study	Study of Women's Health Across the Nation (SWAN)'s subcohort Multi-Pollutant Study (MPS)	Adults	1245	49.5 (median)	serum	n-PFOS, Sm-PFOS, n-PFOA, PFNA, MeFOSAA, EtFOSAA, PFHxS	n-PFOS, Sm-PFOS, n-PFOA, PFNA, MeFOSAA, EtFOSAA, PFHxS	adipokines: free leptin index, Leptin, sOB-R, Adiponectin, HMW adiponectin.	BKMR	age, race/ethnicity, study site, education, smoking status, physical activity, menopausal status, and waist circumference
Buckley 2021	Associations of Maternal Serum Perfluoroalkyl Substances Concentrations with Early Adolescent Bone Mineral Content and Density: The Health Outcomes and Measures of the Environment (HOME) Study.	Musculoskeletal	United States		Cincinnati, Ohio	Cohort study	Health Outcomes and Measures of the Environment (HOME) birth cohort	mother-child pairs	206	12.3	serum	PFOA, PFNA, PFHxS, PFOS	PFOA, PFNA, PFHxS, PFOS	BMD and BMC z-scores	BKMR; Quantile g-computation	child sex, maternal ageat delivery, midpregnancy BMI, race/ethnicity, household income, parity, prenatal vitamin use, average blood lead concentration, and child age atfollow-up.
Deziel 2021	Exposure to polychlorinated biphenyls and organochlorine pesticides and thyroid cancer in connecticut women.	Cancer	United States		Connecticut	Case control study	cases were female caucasians aged 21 to 84 years between 2010 and 2011	Adults	case:250, control:250	21-84	serum	PCB28, PCB66, PCB74, PCB99, PCB105, PCB114, PCB118, PCB138/158, PCB146, PCB153, PCB156, PCB157, PCB167, PCB170, PCB178, PCB180, PCB183, PCB187, PCB189, PCB194, PCB195, PCB196/203, PCB199, PCB206, PCB209, p,p'-DDE, p,p'-DDT, o,p'-DDT, HCB, β-HCH, oxychlordane, transnonachlor, Mirex	PCB28, PCB66, PCB74, PCB99, PCB105, PCB114, PCB118, PCB138/158, PCB146, PCB153, PCB156, PCB157, PCB167, PCB170, PCB178, PCB180, PCB183, PCB187, PCB189, PCB194, PCB195, PCB196/203, PCB199, PCB206, PCB209, p,p'-DDE, p,p'-DDT, o,p'-DDT, HCB, β-HCH, oxychlordane, transnonachlor, mirex	Thyroid cancer	PCA	education, age, family history of cancer, alcohol, BMI
Ding 2020	Associations of Perfluoroalkyl Substances with Incident Natural Menopause: The Study of Women's Health Across the Nation.	Reproductive	United States		Boston, MA; Detroit, MI; Los Angeles, CA; Oakland,CA; Pittsburgh, PA	Cohort study	Study of Women’s Health Across the Nation Multi-Pollutant Study (SWAN-MPS) multi-site community-based prospective cohort recruited from 1999-2000	women	1120	48.9	serum	PFHxS, n-PFOS, sum of branched isomers of PFOS (Sm-PFOS), n-PFOA, PFNA	n-PFOA, n-PFOS, sm-PFOS, PFHxS, Me-PFOSA, PFDA, PFNA, PFUA	Incident Natural Menopause	k-means clustering	age at baseline, study site, education, parity, BMI at baseline, physical activity, smoking status, prior hormone use at baseline
Pollack 2021	Adipose to serum ratio and mixtures of persistent organic pollutants in relation to endometriosis: Findings from the ENDO Study.	Reproductive	United States		Salt Lake City, Utah and San Francisco, California	Cohort study	women between 18 and 44 years old recruited from the ENDO study of clinical centers from 2007 to 2009	women	339	33 (median)	Serum and omental fat	estrogenic PCB(PCB44, PCB49, PCB52, PCB101, PCB177, PCB187, PCB201); anti-estrogenic PCB(PCB66, PCB74, PCB118, PCB128, PCB138, PCB170); PBDEs(PBDE47, PBDE99, PBDE100, PBDE153, PBDE154, PBDE209); OCPs(p,p’-DDT, o,p’-DDT, p,p’-DDE, cisnonachlor, transnonachlor, HCB, β-HCH, ɣ-HCH, cischlordane, transchlordane, oxychlordane)	PCB44, PCB49, PCB52, PCB101, PCB177, PCB187, PCB201, PCB66, PCB74, PCB118, PCB128, PCB138, PCB170, PBDE47, PBDE99, PBDE100, PBDE153, PBDE154, PBDE209, p,p'-DDT, o,p'-DDT, p,p'-DDE, cisnonachlor, transnonachlor, HCB, β-HCH, γ-HCH, cischlordane, transchlordane, oxychlordane	endometriosis	BKMR	age, body mass index, serum cotinine, and breastfeeding conditional on parity
Kim 2019	Maternal exposures to persistent organic pollutants are associated with DNA methylation of thyroid hormone-related genes in placenta differently by infant sex.	Systemic biomarkers	South Korea		Seoul	Cohort study	Korean pregnant women who were enrolled in the Children's Health and Environmental Chemicals in Korea (CHECK) cohort in 2011	Pregnant women	106	33	serum	p,p′-DDE, p,p′-DDT, ∑6 DDTs(p,p′-DDE, o,p′-DDE, p,p′-DDD, o,p′- DDD, p,p′-DDT and o,p′-DDT) , β-HCH , transnonachlor, ∑19 OCPs(sum of 6DDTs, α-HCH, β-HCH, γ-HCH, δ HCH, oxychlordane, transchlordane, cischlordane, transnonachlor, cisnonachlordane, mirex, heptachlor epoxide, HCB, heptachlor), PBDE47, ∑19 PBDEs(PBDE17, PBDE28, PBDE47, PBDE49, PBDE66, PBDE71, PBDE77, PBDE85, PBDE99, PBDE100, PBDE119,…	p,p'-DDE, o,p'-DDE, p,p'-DDD, o,p'-DDD, p,p'-DDT, o,p'-DDT, β-HCH, α-HCH, β-HCH, γ-HCH, δ-HCH, oxychlordane, transchlordane, cischlordane, transnonachlor, cisnonachlor, mirex, heptachlor epoxide, HCB, heptachlor, PBDE17, PBDE28, PBDE47, PBDE49, PBDE66, PBDE71, PBDE77, PBDE85, PBDE99, PBDE100, PBDE119, PBDE126, PBDE138, PBDE153, PBDE154, PBDE156, PBDE183, PBDE184, PBDE191, PCB18, PCB28, PCB33, PCB…	DNA methylation of thyroid hormone-related genes in the placenta: deiodinase type 3(DIO3),monocarboxylate transporter 8(MCT8),and transthyretin(TTR)genes	PCA	maternal age, gestational age at delivery, parity, and mode of delivery
Skogheim 2021	Prenatal exposure to per- and polyfluoroalkyl substances (PFAS) and associations with attention-deficit/hyperactivity disorder and autism spectrum disorder in children.	Nervous	Europe	Other: Norway	nationwide	nested case-control	mother-child pairs from population-based pregnancy cohort between 1999 and 2008	mother-child pairs	case: ADHD: 821; ASD: 400; control: 980	maternal: control: 30.1; ADHD: 28.9; ASD: 29.5	plasma	qgcomp(PFOA, PFNA, PFDA, PFUnDA);qgcomp2(PFHxS, PFHpS, PFOS); qgcomp3(PFOA, PFNA, PFDA, PFUnDA,PFHxS, PFHpS, PFOS)	PFNA, PFOA, PFHxS, PFOS, Me-PFOSA, PFDA, PFUA, PBDE47, PBDE99, PBDE153, PBDE100	ADHD and ASD risk	Quantile g-computation	maternal age, education, parity, seafood intake, child sex and child birth year; ADHD were adjusted for maternal ADHD symptoms
Arrebola 2019	Associations of multiple exposures to persistent toxic substances with the risk of hyperuricemia and subclinical uric acid levels in BIOAMBIENT.ES study.	Urinary	Europe	Other: Spain	major geographical areas in Spain	Cross sectional study	occupational active individuals recruited from 2009 to 2010	Adults	950	35.4 to 38.1 (median for each chemical groups)	serum(PFASs, PBDEs, OCPs); whole blood (PCBs)	WQS1(PCB28, PCB52, PCB101, PCB138, PCB153, PCB180); WQS2(PBDE28, PBDE47, PBDE99, PBDE100, PBDE153, PBDE154, PBDE183); WQS3(HCB, alpha-HCH, beta-HCH, gamma-HCH, Heptachlor, Heptachlor epoxide, Aldrin, Endrin, Dieldrin, p,p'-DDE, o,p'-DDE, p,p'-DDT, o,p'-DDT); WQS4(PFHxS, PFOA, PFOS, PFNA, PFDA, N-Me-FOSA)	PCB28, PCB52, PCB101, PCB138, PCB153, PCB180, PBDE28, PBDE47, PBDE99, PBDE100, PBDE153, PBDE154, PBDE183, HCB, α-HCH, β-HCH, γ-HCH, Heptachlor, Heptachlor epoxide, Aldrin, Endrin, dieldrin, p,p'-DDE, o,p'-DDE, p,p'-DDT, o,p'-DDT, PFHxS, PFOA, PFOS, PFNA, PFDA, N-MeFOSAA	hyperuricemia and uric acid	WQS	sex, age, body mass index, weight loss during the last 6 months, region of recruitment, smoking habit, alcohol consumption, education, Place of residence
Hu 2021	Thyroid hormones in relation to polybrominated diphenyl ether and metals exposure among rural adult residents along the Yangtze River, China.	Endocrine	China		rural areas along the Yangtze river	Cross sectional study	Wanjiang Cohort investigate the effect of long-term or chronic exposure to environmental pollutants on the health of adult residents along the Yangtze River	Adults	329	52.5	plasma	PBDE28, PBDE47, PBDE99, PBDE100, PBDE153, PBDE154, PBDE183, PBDE209	PBDE28, PBDE47, PBDE99, PBDE100, PBDE153, PBDE154, PBDE183, PBDE209	thyroid hormones	BKMR	age, gender, BMI, education, smoking status, current alcohol-drinking, and urinary iodine/creatinine ratio
Al-Saleh 2019	Selenium status in lactating mothers-infants and its potential protective role against the neurotoxicity of methylmercury, lead, manganese, and DDT.	Nervous	Saudi Arabia		Riyadh	Cross sectional study	mother-infant pairs recruited between 2011 and 2013	Children	206	31.02	breast milk	DDE, DDD	DDE, DDD	neurodevelopment performance evaluated by Denver Developmental Screening test 2 and parents' evaluation of Developmental Status	PCA	mother’s age, mother’s BMI, infant’s age, gender, parity, the location of PHCC, mother educational level, z-score weight for age, maternal cotinine, infant cotinine
Eick 2021	Mixture effects of prenatal exposure to per- and polyfluoroalkyl substances and polybrominated diphenyl ethers on maternal and newborn telomere length.	Systemic biomarkers	United States		San Fransisco, California	Cohort study	Chemicals in Our Bodies (CIOB) pregnancy cohort recruited from hospitals since 2014	mother-child pairs	292	34 (maternal)	serum	g-computation1(PFNA, PFOA, PFHxS, PFOS, MePFOSA, PFDeA, PFUdA, PBDE47, PBDE99, PBDE153, PBDE100); g-computation2(PFNA, PFOA, PFHxS, PFOS, Me‐PFOSA‐AcOH, PFDeA, PFUdA); g-computation3(PBDE47, PBDE99, PBDE153, PBDE100)	PCB118, PCB138, PCB153, PCB170, PCB180, PBDE28, PBDE47, PBDE99, PBDE100, PBDE153, DDE, DDT, transnonachlor, oxychlordane, HCB, PFHXS, PFNA, PFOA, PFOS	Telomere length measured in maternal blood and delivery cord blood	Quantile g-computation	maternal age, race/ethnicity, education, parity, pre-pregnancy BMI
Preston 2022	Early-pregnancy plasma per- and polyfluoroalkyl substance (PFAS) concentrations and hypertensive disorders of pregnancy in the Project Viva cohort.	Cardiovascular	United States		Boston	Cohort study	Project Viva birth cohort recruited between 1999 and 2002	Pregnant women	1558	31.9	plasma	PFHxS, PFOS, PFOA, PFNA, EtFOSAA, MeFOSAA	PFHxS, PFOS, PFOA, PFNA, EtFOSAA, MeFOSAA	Hypertensive disorders of pregnancy and blood pressure during pregnancy	BKMR; Quantile g-computation	participant age at enrollment, race/ethnicity, education, cigarette, smoking status, marital status
Liu 2021	Identification and prioritization of the potent components for combined exposure of multiple persistent organic pollutants associated with gestational diabetes mellitus.	Metabolic	China		Beijing	nested case-control	pregnant women recruited from prenatal care visits between 2013 and 2015	Pregnant women	case: 77; control: 154	case: 28.8 control: 28.8	serum	perfluorohexane sulfonate (PFHxS), perfluorooctane sulfonate (PFOS), perfluorobutanoate (PFBA), perfluoropentanoate (PFPeA), per-fluorohexanoate (PFHxA), perfluoroheptanoate (PFHpA), per-fluoroctanoate (PFOA), perfluorononanoate (PFNA), perfluorodecanoate (PFDA), perfluoroundecanoate (PFUnDA)], PBDE28, PBDE47, PBDE52, PBDE101, PBDE138, PBDE153, PBDE180, PCB28, PCB52, PCB101, PCB138, PCB153, PCB18…	PFHxS, PFOS, PFBA, PFPeA, PFHxA, PFHpA, PFOA, PFNA, PFDA, PFUA, PBDE28, PBDE47, PBDE52, PBDE101, PBDE138, PBDE153, PBDE180, PCB28, PCB52, PCB101, PCB138, PCB153, PCB180	Gestational Diabetes Mellitus (GDM) risk and glucose homeostasis	WQS; TEQ	pregnancy BMI, serum triglyceride, total cholesterol
Luo 2021	Associations of Prenatal Exposure to Per- and Polyfluoroalkyl Substances with the Neonatal Birth Size and Hormones in the Growth Hormone/Insulin-Like Growth Factor Axis.	Body weight, Size & Growth	China		Guangzhou	Cohort study	pregnant women recruited from Zhejiang Hospital between 2017 and 2019	Children	224	29	plasma	bkmr1(PFBA, PFOA, PFNA, PFDA, PFUnDA, PFDoDA, PFTrDA); bkmr2(PFBS, PFHxS, PFOS); bkmr3(6:2 Cl-PFESA and 8:2 Cl-PFESA); bkmr4(PFBA, PFOA, PFNA, PFDA, PFUnDA, PFDoDA, PFTrDA, PFBS, PFHxS, PFOS, 6:2 Cl-PFESA, 8:2 Cl-PFESA)	PFBA, PFOA, PFNA, PFDA, PFUA, PFDoA, PFTrA, PFBS, PFHxS, PFOS, 6:2Cl-PFESA, 8:2Cl-PFESA	birth weight, birth length, ponderal index, growth hormone, Insulin-like growth factor-1, IInsulin-like growth-binding protein-3	BKMR	maternal age, pre- pregnancy BMI, education, parity, environmental tobacco smoke exposure, alcohol drinking, gestational age, newborn sex
Midya 2022	Association of Prenatal Exposure to Endocrine-Disrupting Chemicals With Liver Injury in Children.	Hepatic	Europe	France, Greece, Lithuania, Norway, Spain, UK	France, Greece, Lithuania, Norway, Spain, UK	Cohort study	children from Human Early-Life Exposome (HELIX) project consisting of six birth cohorts in Europe	Children	1108	maternal: 31 child: 8.2	serum or plasma	bkmr/bwqs1(PBDE47, PBDE153); bkmr/bwqs2(PCB180, PCB170, PCB153, PCB138, PCB118); bkmr/bwqs3 (PFUnDA, PFOS, PFOA, PFNA, PFHxS); bkmr/bwqs4(HCB, DDT, DDE)	PBDE47, PBDE153, PFUA, PFOS, PFOA, PFNA, PFHxS, PCB180, PCB170, PCB153, PCB138, PCB118, HCB, DDT, DDE	Liver injury	BKMR; Bayesian WQS	sub-cohort, maternal age, maternal pre-pregnancy BMI, maternal education level parity, child sex, child age
Forns 2016	Novel application of statistical methods for analysis of multiple toxicants identifies DDT as a risk factor for early child behavioral problems.	Nervous	Europe	Other: Norway	nationwide	Cohort study	Norwegian Human Milk Study (HUMIS) multi-center birth cohort of mother-child pairs between 2002 and 2009	Children	548		breast milk	PCB74, PCB99, PCB105, PCB114, PCB118, PCB138, PCB153, PCB156, PCB157, PCB170, PCB180, PCB189, PCB194, PBDE28, PBDE47, PBDE99, PBDE100, PBDE153, PBDE154, p,p?-DDT, p,p?-DDE, HCB,beta-HCH, oxyCD	PCB74, PCB99, PCB105, PCB114, PCB118, PCB138, PCB153, PCB156, PCB157, PCB170, PCB180, PCB189, PCB194, PBDE28, PBDE47, PBDE99, PBDE100, PBDE153, PBDE154, p,p'-DDT, p,p'-DDE, HCB, β-HCH, oxychlordane	Early child behavioral problems at 12 months and 24 months	PCA	child's sex, birth weight, gestational age and maternal smoking during pregnancy, sociodemographic characteristics education, parity, interpregnancy interval, maternal smoking during pregnancy, duration of breastfeeding (exclusive and partial), maternal pre-pregnancy body mass index (BMI) and information on fish intake during pregnancy
Zhuo 2022	A nested case-control study of serum polychlorinated biphenyls and papillary thyroid cancer risk among U.S. military service members.	Cancer	United States		nationwide	nested case-control	nested in US.military cohort established in 1989	occupational population	case: 742; control: 742	26.25 for both case and control	serum	PCB74, PCB99, PCB118, PCB146, PCB153, PCB138/158, PCB156, PCB170, PCB180, PCB183, PCB187, PCB194, PCB196/203, PCB199	PCB74, PCB99, PCB118, PCB146, PCB153, PCB138/158, PCB156, PCB170, PCB180, PCB183, PCB187, PCB194, PCB196/203, PCB199	papillary thyroid cancer	BKMR; WQS	BMI and military branch;
Xu 2019	Exploring the associations of serum concentrations of PCBs, PCDDs, and PCDFs with walking speed in the U.S. general population: Beyond standard linear models.	Nervous	United States		Nationwide	Cross sectional study	National Health and Nutrition Examination Survey (NHANES) from 1999 to 2002	Adults	436	male= 67 female= 65	serum	PCB74, PCB99, PCB118, PCB138, PCB153,PCB156, PCB170, PCB180, PCB187, PCB194, PCB196, PCB199, 3,3′,4,4′,5-PNCB, 3,3′,4,4′,5,5′-HXCB, 1,2,3,6,7,8-HXCDD, 1,2,3,4,6,7,8,9-OCDD, 1,2,3,4,6,7,8-HPCDD, 2,3,4,7,8-PNCDF, 1,2,3,4,7,8-HXCDF, 1,2,3,7,8,9-HXCDF, 1,2,3,4,6,7,8-HPCDF, 1,2,3,4,7,8,9-HPCDF	PCB74, PCB99, PCB118, PCB138, PCB153, PCB156, PCB170, PCB180, PCB187, PCB194, PCB196, PCB199, 3,3′,4,4′,5-PNCB, PCB169, 1,2,3,6,7,8-HXCDD, 1,2,3,4,6,7,8,9-OCDD, 1,2,3,4,6,7,8-HPCDD, 2,3,4,7,8-PNCDF, 1,2,3,4,7,8-HXCDF, 1,2,3,7,8,9-HXCDF, 1,2,3,4,6,7,8-HPCDF, 1,2,3,4,7,8,9-HPCDF	walking speed	BKMR	age, education, sex, ethnicity, height, waist circumference, alcohol, serum cotinine, physical activity, arthritis, diabetes, heart conditions, hypertension, homocysteine, C-reactive protein
Nian 2022	Emerging and legacy PFAS and cytokine homeostasis in women of childbearing age.	Immune	China		Shandong	Cross sectional study	healthy non-pregnant women recruited from center for reproductive medicine of Shandong university between 2015 and 2016	women	198	27.7 (3.5)	plasma	PFOA, perfluorononanoic acid (PFNA), perfluorodecanoic acid (PFDA), perfluorododecanoic acid (PFUdA), perfluorododecanoic acid (PFDoA), perfluorohexane sulfonate (PFHpS), 6:2 Cl-PFESA, 8:2 chlorinated perfluoroalkyl ether sulfonic acid (8:2 Cl-PFESA), hexafluoropropyl-ene oxide dimer acid (HFPO-DA)], perfluorobutane sulfonate (PFBS), perfluorobutanoic acid (PFBA), per-fluoroheptanoic acid (PFHpA)…	PFBA, PFOA, PFNA, PFDA, PFUA, PFDoA, PFTrA, PFBS, PFHxS, PFOS, 6:2Cl-PFESA, 8:2Cl-PFESA	Homeostasis of cytokines: IL-8, IL-12p70, TNF-alpha, IFN-y, IL-6, IL-10, IL-17, IL-22, TGF-beta	BKMR; Quantile g-computation	age, age at menarche, BMI, education
Oppenheimer 2022	Prenatal exposure to chemical mixtures and working memory among adolescents.	Nervous	United States		New Bedford, Massachusetts	Cohort study	adolescents of mother-child pairs from the prospective New Bedford Cohort (birth cohort)which recruited from the St. Luke’s Hospital between 1993 and 1998	Adolescents	373	child: 15.5	cord serum	DDE, HCB, sum of four PCBs (PCB118, PCB138, PCB153, PCB180)	DDE, HCB, PCB118, PCB138, PCB153, PCB180	working memory measures	BKMR	child race, sex, age at exam, year of birth, and HOME score; maternal marital status at child’s birth, IQ, seafood consumption during pregnancy, and smoking during pregnancy; maternal and paternal education and annual household income at child’s birth; study examiner.
Luo 2022	Exposure to perfluoroalkyl substances and neurodevelopment in 2-year-old children: A prospective cohort study.	Nervous	China		Shanghai	Cohort study	Shanghai Birth Cohort (SBC) from hospitals between 2013 and 2016	Children	2257	maternal- 28.7 child- 2	plasma	PFOA, PFOS, PFNA, perfluorodecanoic acid (PFDeA), perfluoroundecanoic acid (PFUnDA), perfluorohexanesulfonic acid (PFHxS), perfluoroheptanoic acid (PFHpA), perfluorobutane sulfonate (PFBS), perfluorododecanoic acid (PFDoA)	PFOA, PFOS, PFNA, PFDA, PFUA, PFHxS, PFBS, PFHpA, PFDoA	child neurodevelopment test scores of Bayley Scales of Infant and Toddler Development-Third Edition	Quantile g-computation; WQS	maternal age, maternal pre-pregnancy body mass index, maternal educational level, parity, family economic condition, duration of breast-feeding, child age in months
Frenoy 2022	Application of two statistical approaches (Bayesian Kernel Machine Regression and Principal Component Regression) to assess breast cancer risk in association to exposure to mixtures of brominated flame retardants and per- and polyfluorinated alkylated sub	Cancer	Europe	Other: France	nationwide	Cohort study	E3N cohort of women in 1990	elder women	case: 194 control: 194	68.5	serum (PFAS); plasma (BFRs)	PBB-153, PBDE-100, 153, 154, 28, 47, 99, PFHxS, PFHpS, PFOS, PFOSA, N_MeFOSAA, N_EtFOSAA, PFHpA, PFOA, PFNA, PFDA, PFUnA	PFHxS, PFHpS, PFOS, PFOSA, N-MeFOSAA, n-EtFOSAA, PFHpA, PFOA, PFNA, PFDA, PFUA	breast cancer	BKMR; PCA	total plasma lipid content, smoking status, physical activity, education, personal history of benign breast disease, family history of breast cancer, parity, age at first full-term pregnancy, total breastfeeding duration, age at menarche, current use of menopausal hormone therapy, use of oral contraceptives, age at menopause, age at blood draw, year of blood draw, BMI at blood draw
Zhang 2022	Association between serum per- and polyfluoroalkyl substances concentrations and common cold among children and adolescents in the United States.	Immune	United States		Nationwide	Cross sectional study	NHANES study: children were from the 2013-2014 cycle; adolescents were from 2003-2016 cycles	Adults	children: 517; adolescents: 2732	childrenL 7.11; adolescents: 15.44	serum	PFOA, PFOS, PFHxS, PFNA	PFOA, PFOS, PFHxS, PFNA	common cold	BKMR	age, sex, race, income-poverty ratio; For adolescent only: survey year, the income-to-poverty ratio is the ratio of family income to poverty guidelines
Weng 2022	Mixed effects of perfluoroalkyl and polyfluoroalkyl substances exposure on cognitive function among people over 60 years old from NHANES.	Nervous	United States		Nationwide	Cross sectional study	Individuals aged≥60 from the National Health and Nutrition Examination Survey (NHANES) 2011–2014	elder adults	777	69.239999999999995	serum	PFOA, PFOS, PFHxS, PFDE, PFNA	PFOA, PFOS, PFHxS, PFDA, PFNA	cognitive function assessed by four tests	BKMR	age, gender, race, education, family poverty income ratio, physical activity, smoking status, alcohol drinking status, stroke, diabetes, hypertension, BMI
Zhang 2022	Associations between both legacy and alternative per- and polyfluoroalkyl substances and glucose-homeostasis: The Isomers of C8 health project in China.	Metabolic	China		Shenyang	Cross sectional study	C8 Health Project recruited residents in Shenyang between 2015 and 2016	Adults	1038	62.9	serum	8:2 Cl-PFESA, 6:2 Cl-PFESA, PFBA, n-PFHxS, PFHpS, n-PFOS, PFHpA, PFOA, PFNA, PFDA, PFUnDA, PFDoA, PFTrDA	8:2Cl-PFESA, 6:2Cl-PFESA, PFBA, n-PFHxS, PFHpS, n-PFOS, PFHpA, PFOA, PFNA, PFDA, PFUA, PFDoA, PFTrA	fasting glucose, fasting insulin, HOMA-IR, HOMA-beta	BKMR	sex, age, ethnicity, education levels, family income per year, occupation, smoke, drink, physical activity and seafood consumption
Carwile 2022	Serum PFAS and Urinary Phthalate Biomarker Concentrations and Bone Mineral Density in 12-19 Year Olds: 2011-2016 NHANES.	Musculoskeletal	United States		Nationwide	Cross sectional study	adolescents from National Health and Nutrition Examination Survey (NHANES) 2011-2016	Adolescents	848	15	serum	PFOA, PFOS, PFDA, PFHxS, PFNA	PFOA, PFOS, PFDA, PFHxS, PFNA	aBMD z-scores	BKMR	age, race/ethnicity, moderate/vigorous physical activity, indoor smoking, recent sugar-sweetened beverage consumption, recent total dairy consumption, urinary creatinine concentrations, NHANES weights and NHANES cycles
Park 2022	Per- and polyfluoroalkyl substances and incident diabetes in midlife women: the Study of Women's Health Across the Nation (SWAN).	Metabolic	United States		Boston, MA; Pittsburgh, PA; Michigan; Oakland, CA; Los Angeles, CA	Cohort study	Study of Women’s Health Across the Nation Multi-Pollutant Study (SWAN-MPS) multi-site community-based prospective cohort recruited from 1999-2000	women	1237	49.4	serum	n-PFOA, PFNA, PFHxS, total PFOS, MeFOSAA, EtFOSAA, EtFOSAA	n-PFOA, PFNA, PFHxS, PFOS, MeFOSAA, EtFOSAA, EtFOSAA	Diabetes risk in midlife women	Quantile g-computation	race/ethnicity, site, education, smoking status, alcohol consumption, total energy intake, physicalactivity, menopausal status and BMI
Liu 2022	Per- and perfluoroalkyl substances alternatives, mixtures and liver function in adults: A community-based population study in China.	Hepatic	China		Guangzhou	Cross sectional study	residents recruited from community health service centers between 2018 and 2019	Adults	1303	55.5	serum	PFHxA, PFtrDA, PFUdA, PFDoA, PFHpA, PFHpS, PFOA, PFHxS, PFDA. PFNA, PFOS, 8:2-CL-PFESA, 6:2-CL-PFESA	PFHxA, PFTrA, PFUA, PFDoA, PFHpA, PFHpS, PFOA, PFHxS, PFDA, PFNA, PFOS, 8:2Cl-PFESA, 6:2Cl-PFESA	liver function biomarkers: ALB, ALT, AST, ALP, GGT, DBIL; Aabnormal liver function risk	BKMR	age, body mass index, sex, annual family income, physical exercise, education, smoking and alcohol consumption
Björvang 2022	Follicular fluid and blood levels of persistent organic pollutants and reproductive outcomes among women undergoing assisted reproductive technologies.	Reproductive	Europe	Other: Sweden	Uppsala, Sweden	Cross sectional study	Women undergoing ART at the Carl von Linn ́e Clinic of 2 years of infertility who were seeking assisted reproductive technology (ART) treatment	women seeking reproductive treatment	185	35 years (median)	serum (OCPs, PCBs, PBDEs), plasma (PFASs)	WQS1 of 8 PFAS (PFHxS, PFHpA, PFOS, PFOA, PFNA, PFDA, PFUnDA, PFDoA); WQS2 of 3OCP + 10PCBs(HCB, transnonachlor, p,p'-DDE, PCB74, PCB99, PCB118, PCB138, PCB153, PCB156, PCB170, PCB180, PCB183, PCB187)	PFHxS, PFHpA, PFOS, PFOA, PFNA, PFDA, PFUA, PFDoA, HCB, transnonachlor, p,p'-DDE, PCB74, PCB99, PCB118, PCB138, PCB153, PCB156, PCB170, PCB180, PCB183, PCB187	anti0Mullerian hormone (AMH), basal antral follicle count (AFC), Ovarian sensitivity index (OSI)	WQS	age, BMI, parity, cause of infertility, fatty fish intake
Spratlen 2022	Understanding the Role of Persistent Organic Pollutants and Stress in the Association between Proximity to the World Trade Center Disaster and Birth Outcomes.	Body weight, Size & Growth	United States			Cohort study	mother-child pairs from hospitals recruited between 2001 and 2002	Children	108	31.2 (median)	maternal plasma and cord blood	PBDE47, PBDE99 PBDE100, PBB153, PCB44, PCB49, PCB52, PCB66, PCB74, PCB99, PCB118, PCB138.158, PCB153, PCB180, 1,2,3,6,7,8-HxCDD, 1,2,3,4,6,7,8-HpCDD, 1,2,3,4,6,7,8,9-OCDD	PBDE47, PBDE99, PBDE100, PBB153, PCB44, PCB49, PCB52, PCB66, PCB74, PCB99, PCB118, PCB138/158, PCB153, PCB180, 1,2,3,6,7,8-HxCDD, 1,2,3,4,6,7,8-HpCDD, 1,2,3,4,6,7,8,9-OCDD	birth weight, birth length	PCA	maternal age, parity, race, education, pre-pregnancy BMI, family smoking status, trimester on 9/11, and child sex.
Yim 2022	The associations of prenatal exposure to dioxins and polychlorinated biphenyls with neurodevelopment at 6 Months of age: Multi-pollutant approaches.	Nervous	Japan		sapporo	Cohort study	mother-infant pairs from the Hokkaido Study on Environment and Children's Health recruited from hospital between 2002 and 2005	mother-child pairs	259	maternal:31.3; child: 6 months	maternal blood	2,3,7,8-TCDD, 1,2,3,7,8-PeCDD, 1,2,3,4,7,8-HxCDD, 1,2,3,6,7,8-HxCDD, 1,2,3,7,8,9-HxCDD, 1,2,3,4,6,7,8-HpCDD, OCDD, 2,3,7,8-TCDF, 1,2,3,7,8-PeCDF, 2,3,4,7,8-PeCDF, 0.0141,2,3,4,7,8-HxCDF, 1,2,3,6,7,8-HxCDF, 2,3,4,6,7,8-HxCDF, 1,2,3,4,6,7,8-HpCDF, 1,2,3,4,6,7,8,9-OCDF, PCB77, PCB126, PCB169, PCB123, PCB118, PCB114, PCB105, PCB167, PCB156, PCB157, PCB170, PCB180	2,3,7,8-TCDD, 1,2,3,7,8-PeCDD, 1,2,3,4,7,8-HxCDD, 1,2,3,6,7,8-HxCDD, 1,2,3,7,8,9-HxCDD, 1,2,3,4,6,7,8-HpCDD, 1,2,3,4,6,7,8,9-OCDD, 2,3,7,8-TCDF, 1,2,3,7,8-PeCDF, 2,3,4,7,8-PeCDF, 1,2,3,4,7,8-HxCDF, 1,2,3,6,7,8-HxCDF, 2,3,4,6,7,8-HxCDF, 1,2,3,4,6,7,8-HpCDF, 1,2,3,4,6,7,8,9-OCDF, PCB77, PCB126, PCB169, PCB123, PCB118, PCB114, PCB105, PCB167, PCB156, PCB157, PCB170, PCB180	mental and psychomotor development assessed by Bayley Scales of Infant Development second edition (BSID-II) at 6 months of age	BKMR; Quantile g-computation; TEQ	aternal age, education, household income, work status during pregnancy, smoking status during pregnancy, and fish intake during pregnancy (inshore and deep-sea fish)
Luo 2022	Environmental exposure to legacy poly/perfluoroalkyl substances, emerging alternatives and isomers and semen quality in men: A mixture analysis.	Reproductive	China		Shanghai	Cohort study	male partners from the Shanghai Birth Cohort which recruited between 2013 and 2015	Adults	740	31.4	plasma	PFNA, PFDA, PFuDA, PFDoA, PFTrDA, PFTeDA, n-PFOA, FHxS, PFHpS, n-PFOS,1m-PFOS, ∑2 m-PFOS, 3 m-PFOS, ∑4,5 m-PFOS, iso (6 m)-PFOS, 5 m-PFOA, iso(6 m)-PFOA, PFBS, 6:2 Cl-PFESA, 8:2 Cl-PFESA	PFNA, PFDA, PFUA, PFDoA, PFTrA, PFTeA, n-PFOA, PFHxS, PFHpS, n-PFOS, 1m-PFOS, ∑2m-PFOS, 3m-PFOS, ∑4,5m-PFOS, iso(6m)-PFOS, 5m-PFOA, iso(6m)-PFOA, PFBS, 6:2Cl-PFESA, 8:2Cl-PFESA	semen quality: semen volume, total sperm count, sperm concentration, total sperm motility, progressive mobility	Quantile g-computation	age, BMI, education level, annual family income, abstinence time, smoking status, drinking status, whether fathered a pregnancy before
Yu 2022	Associations of prenatal exposure to perfluoroalkyl substances with preterm birth: A family-based birth cohort study.	Reproductive	China		Maoming	nested case-control	mother-child pairs nested in the prospective birth cohort recruited women from hospital between 2015 and 2018	mother-child pairs	case: 355, control: 481	case: 29.03(7.04), control: 28.14(6.12)	maternal serum, male partner serum and cord serum	perfluorobutanoic acid (PFBA), perfluorohexanoic acid (PFHxA), perfluorohexanesulfonic acid (PFHxS), perfluorooctanoic acid (PFOA), per- fluorooctanesulfonic acid (PFOS), perfluorononanoic acid (PFNA), perfluorodecanoic acid (PFDA)	PFBA, PFHxA, PFHxS, PFOA, PFOS, PFNA, PFDA	risk of preterm birth	BKMR	maternal and paternal age and BMI, infant sex, maternal parity, environment tobacco smoke exposure, family income, seafood consumption, alcohol intake during pregnancy, gestational diabetes and hypertension.
Goutman 2019	High plasma concentrations of organic pollutants negatively impact survival in amyotrophic lateral sclerosis.	Nervous	United States		Ann Arbor, Michigan	Cohort study	amyotrophic lateral sclerosis (ALS) patients recruited from the University of Michigan clinic between 2012 and 2016	patients	167	age at plasma collection: 61.6	plasma	PBDE28, PBDE47, PBDE85, PBDE99, PBDE100, PBDE153, PBDE154, PCB110, PCB118, PCB138, PCB151, PCB153, PCB174, PCB175, PCB180, PCB202, β-HCH, cischlordane, cisnonachlor, p,p’-DDE, PeCB, transchlordane, transnonachlor	PBDE28, PBDE47, PBDE85, PBDE99, PBDE100, PBDE153, PBDE154, PCB110, PCB118, PCB138, PCB151, PCB153, PCB174, PCB175, PCB180, PCB202, β-HCH, cischlordane, cisnonachlor, p,p'-DDE, PeCB, transchlordane, transnonachlor	Survival in amyotrophic lateral sclerosis	Environmental risk score	NIV use, age at diagnosis, time between symptom onset and diagnosis, time between diagnosis and blood draw, BMI at study entry, rate of change in BMI over the 5 years prior to study entry, family history of ALS, military service, sex, smoking, education, onset segment, initial El Escorial criteria
Oh 2021	Prenatal exposure to per- and polyfluoroalkyl substances in association with autism spectrum disorder in the MARBLES study.	Nervous	United States		Davis/Sacramento, California	Cohort study	mother-child pairs from the MARBLES (Markers of Autisum Risk in Babaies-Learning Early Signs) study which recruited from families receiving services for children with ASD starting in 2006	mother-child pairs	173	NA	serum	PFOA, PFOS, PFHxS, PFNA	PFOA, PFOS, PFHxS, PFNA	Autism risk at 3 years old	PCA	child’s sex, child birth year, homeownership, maternal education, maternal vitamin intake in the first month of pregnancy.
Zeng 2022	The relationship between multiple perfluoroalkyl substances and cardiorespiratory fitness in male adolescents.	Respiratory	United States		Nationwide	Cross sectional study	NHANES 2003-2004 cycle	Adults	491	15.5 (2.2)	serum	PFNA, PFHS, PFOA, PFOS	PFNA, PFHS, PFOA, PFOS	cardiorespiratory fitnesss from maximal oxygen consumption	WQS	age, race, the poverty-income ratio, body mass index, and serum cotinine levels
Yin 2021	Prenatal exposure to organochlorine pesticides is associated with increased risk for neural tube defects.	Nervous	China		rural areas in Shanxi province	Case control study	recruited from population-based birth defect surveilance program between 2004 and 2016;control were selected based on hospitals	mother-child pairs	case: 119; control: 119	NA	umbilical cord	mirex, endrin, heptachlor, aldrin, isodrin, methoxychlor, α-HCH, β-HCH, γ-HCH, δ-HCH, endosulfan I, endosulfan II, ο,p'-DDD, ο,p'-DDE, ο,p'-DDT, p,p'-DDD, p,p'-DDE, p,p'-DDT	mirex, Endrin, heptachlor, aldrin, isodrin, methoxychlor, α-HCH, β-HCH, γ-HCH, δ-HCH, endosulfan I, endosulfan II, o,p'-DDD, o,p'-DDE, o,p'-DDT, p,p'-DDD, p,p'-DDE, p,p'-DDT	risk for neural tube defects	BKMR	maternal age, gestational age at delivery/pregnancy termination, periconceptional folic acid supplementation, fever or flu during early pregnancy, maternal passive smoking
Yang 2021	Determination of organochlorine pesticides in human umbilical cord and association with orofacial clefts in offspring.	Body weight, Size & Growth	China		Shanxi Province	Case control study	mother-infant pairs from population-based case control study recruited between 2003 and 2016	mother-child pairs	case: 89; control: 129	case: 26.21; control: 26.7	umbilical cord	HCB, β-HCH, γ-HCH, isodrin, heptachlor epoxide, endosulfan I, p,p'-DDE,	HCB, β-HCH, γ-HCH, isodrin, heptachlor epoxide, endosulfan I, p,p'-DDE	orofacial clefts	BKMR	maternal age at pregnancy, BMI, maternal smoking exposure, and gestational age
Yamazaki 2020	Associations between prenatal exposure to organochlorine pesticides and thyroid hormone levels in mothers and infants: The Hokkaido study on environment and children's health.	Endocrine	Japan		Hokkaido	Cohort study	mother-infant pairs from the Sapporo Cohort of the Hokkaido Study on Environment and Children's Health recruited between 2002 and 2005	mother-child pairs	333	31.3 (4.7)	serum	o,p’-DDT, p,p’-DDT, o,p’-DDE, p,p’-DDE, p,p’-DDD, cisnonachlor, transnonachlor, oxychlordane, dieldrin, HCE, HCB, β-HCH,Mirex, Parlar-26, Parlar-50	o,p'-DDT, p,p'-DDT, o,p'-DDE, p,p'-DDE, p,p'-DDD, cisnonachlor, transnonachlor, oxychlordane, dieldrin, HCE, HCB, β-HCH, mirex, Parlar-26, Parlar-50	mother and infant thyroid hormone levels: TSH, FT4, TSH*FT4	WQS; TEQ	Mother: Adjusted for maternal age, maternal BMI, smoking during pregnancy, maternal education, and blood sampling periods for TH and OCP. Infant: Adjusted for maternal age, maternal BMI, maternal education, smoking during pregnancy, infant sex, first-born, and blood sampling periods for TH and OCP
Barton 2022	Cross-sectional associations between serum PFASs and inflammatory biomarkers in a population exposed to AFFF-contaminated drinking water.	Immune	United States		El Paso County, Colorado	Cross sectional study	non-smoking adults who lived in one of three PFAS-impacted water districts in 2018	adults near contaminated areas	212	59.3	serum	PFOA, PFNA, PFDA, PFHxS, PFHpS, PFOS, U-PFOS	PFOA, PFNA, PFDA, PFHxS, PFHpS, PFOS, u-PFOS	cytokines and tumor necrosis factor	BKMR	age, sex, BMI, smoking history, race/ethnicity
Wang 2022	Relationship between thyroid hormone parameters and exposure to a mixture of organochlorine pesticides, mercury and nutrients in the cord blood of newborns.	Endocrine	China		Shanghai	Cohort study	pregnant women recruited from hospitals between 2008 and 2009	Pregnant women	228	maternal- 27.39 infants- 39.29 weeks	serum	beta-HCH, HCB, p,p-DDE	β-HCH, HCB, p,p'-DDE	thyroid levels: TT3, TT4, FT3, FT4, TSH, FT3/FT4 ratio	BKMR	maternal education level, parity, maternal age at delivery, maternal BMI before delivery, delivery mode, family location, child sex, and gestational age
Wang 2022	Polybrominated diphenyl ethers in early pregnancy and preterm birth: Findings from the NICHD Fetal Growth Studies.	Reproductive	United States		nationwide	Cohort study	mother-child pairs from the Eunice Kennedy Shriver National Institute of Child Health and Human Development (NICHD) Fetal Growth Studies – Singleton Cohort, a multi-center, multi- racial prospective study of pregnant women recruited between 2009 and 2013	mother-child pairs	non-obese people: 2046; obese people: 396	non-obese: 28.3; obese: 27.9	plasma	PBDE28, PBDE47,PBDE99,PBDE100, PBDE153, PBDE154, PBDE183	PBDE28, PBDE47, PBDE99, PBDE100, PBDE153, PBDE154, PBDE183	gestational age at delivery, pre-term birth (GA < 37 weeks)	BKMR; PCA	maternal age, race/ethnicity, pre-pregnancy BMI, parity, education level, marital status, family income during last year, plasma cotinine level, plasma total lipids, total activity, sedentary activity, acculturation status
ParadaHJr 2021	A Congener-specific and Mixture Analysis of Plasma Polychlorinated Biphenyl Levels and Incident Breast Cancer.	Cancer	United States		Central and eastern North Carolina	Case control study	black and white women diagnosed between 1993 and 1996; controls were population-based from the US Health Care Financing Administration record	women	748 cases and 659 controls	case: 50.2; control: 51.5	plasma	PCB74, PCB99, PCB118, PCB138, PCB146, PCB153, PCB156+PCB171, PCB170+PCB190, PCB180, PCB182+PCB187, PCB194, PCB196+PCB203, PCB201	PCB74, PCB99, PCB118, PCB138, PCB146, PCB153, PCB156/171, PCB170/190, PCB180, PCB182/187, PCB194, PCB196/203, PCB201	breast cancer	Quantile g-computation; WQS	age at diagnosis, age-squared, race, menopausal status, BMI, parity and breastfeeding composite, hormone replacement therapy use, annual household income
Berg 2017	Persistent Organic Pollutants and the Association with Maternal and Infant Thyroid Homeostasis: A Multipollutant Assessment.	Endocrine	Europe	Other: Norway	Northern Norway	Cohort study	pregnant women in the Northern Norway Mother-and-Child Contaminant Cohort Study (MISA) started at 2007	Pregnant women	361	31	serum	hierarchical clustering(summation of OCs: PCB99, PCB118, PCB138, PCB153, PCB163, PCB170, PCB180, PCB189, p,p'-DDE, HCB and cisnonachlor, transnonachlor; summation of PFAS (PFHpS, PFHxS, PFOA, PFOS, PFNA, PFDA, PFUnDA)	PCB99, PCB118, PCB138, PCB153, PCB163, PCB170, PCB180, PCB189, p,p'-DDE, HCB, cisnonachlor, transnonachlor, PFHpS, PFHxS, PFOA, PFOS, PFNA, PFDA, PFUA	maternal thyroid hormones (TH) and thyroid-stimulating hormone (TSH)	Hierarchical clustering	Parity, T-uptake (throxine-binding capacity,=), Pregnancy-related change vector, age, BMI, physical activity
Gennings 2013	A cohort study evaluation of maternal PCB exposure related to time to pregnancy in daughters.	Reproductive	United States		Oakland, California	Cohort study	Child Health and Development Studies (CHDS) enrolled in the Kaiser Permanent Health Plan between 1960 and 1963	Pregnant women	289	maternal- 28-31 years	serum	PCB66, PCB74, PCB118, PCB99, PCB138, PCB153, PCB170, PCB180, PCB187, PCB203, PCB56, PCB101, PCB105, PCB146, PCB156, PCB167, PCB183, PCB201	PCB66, PCB74, PCB118, PCB99, PCB138, PCB153, PCB170, PCB180, PCB187, PCB203, PCB56, PCB101, PCB105, PCB146, PCB156, PCB167, PCB183, PCB201	time to pregnancy	weighted quartile score	race, breastfeeding status
Akbar 2021	Potential obesogenic effect of a complex contaminant mixture on Cree First Nations adults of Northern Québec, Canada.	Body weight, Size & Growth	Canada		Cree First Nation communities of Eeyou Istchee of North Quebec	Cross sectional study	Cree adults of the Multi-Community Environment-and-Health Study of indigenous adults recruited between 2005 and 2009	Adults	695	37.6	plasma	PCA(PCB138, PCB153, PCB170, PCB187,DDE, Mirex, Transnonachlor)	PCB138, PCB153, PCB170, PCB187, DDE, mirex, transnonachlor	BMI, body fat percentage, waist circumference	PCA	age, total lipids, smoking, and n-3 fatty acids
Kalloo 2021	Chemical mixture exposures during pregnancy and cognitive abilities in school-aged children.	Nervous	United States		Cincinnati, Ohio	Cohort study	Health Outcomes and Measures of the Environment (HOME) birth cohort recruited from 2003 through 2006	mother-child pairs	253	child: 5-8 (67%)	serum	sum of 4PCBs (PCB-118, PCB-138/158, PCB153, PCB180), PBDE47, PFHxS, PFOS, PFOA, PFNA	PCB118, PCB138/158, PCB153, PCB180, PBDE47, PFHxS, PFOS, PFOA, PFNA	cognitive abilities assessed by Wechsler Preschool and Primary Scale of Intelligence-III and Wechsler Intelligence Scale for Children- IV	k-means clustering	maternal age, race, parity, fresh fruit and vegetable consumption, income, education, marital status, pre-pregnancy maternal BMI
Lin 2021	Per- and polyfluoroalkyl substances and kidney function: Follow-up results from the Diabetes Prevention Program trial.	Urinary	United States		nationwide	Cohort study	Patients from the Diabetes Prevention Program (DPP) randomized controlled trial recruited between 1996 and 1999	Adults	875	≥25 years	plasma	six PFAS (PFOS, PFOA, PFHxS, EtFOSAA, MeFOSAA, PFNA)	PFOS, PFOA, PFHxS, EtFOSAA, MeFOSAA, PFNA	eGFR	Quantile g-computation	age, sex, race/ethnicity, education, marital status, income, smoking status, menopause status, DASH diet score, hypertension status, and use of kidney medication
Govarts 2016	Combined Effects of Prenatal Exposures to Environmental Chemicals on Birth Weight.	Body weight, Size & Growth	Europe	Other: Belgium	Flanders	Cross sectional study	FLEHS II mother-child cohort recruited from general population between 2008 and 2009	mother-child pairs	248	NA	cord plasma	the sum of (PCB138, PCB153,and PCB180), p,p’-DDE, PFOS, PFOA, Dioxin-like compounds nu CALUX assay;	PCB138, PCB153, PCB180, p,p'-DDE, PFOS, PFOA	birth weight	PCA	gestational age, child’s sex, smoking of the mother during pregnancy, parity and maternal prepregnancy BMI
Su 2022	Co-exposure to perfluoroalkyl acids and heavy metals mixtures associated with impaired kidney function in adults: A community-based population study in China.	Urinary	China		Guangzhou	Cross sectional study	adults free of severe diseases recruited from a community-based strategy between 2018 and 2019	Adults	1312	55.12	serum	Linear PFOS (n-PFOS), Branched PFOS (Br-PFOS), PFOA, Linear PFHxS (n-PFHxS), Branched PFHxS (Br-PFHxS), PFHxA, PFHpS, PFHpA, PFNA, PFDA, PFUdA, PFDoA, PFTrDA	n-PFOS, br-PFHxS, PFOA, n-PFHxS, br-PFHxS, PFHxA, PFHpS, PFHpA, PFNA, PFDA, PFUA, PFDoA, PFTrA	eGFR levels and chronic kidney disease	BKMR	age, gender, BMI, annual income, education, smoking, alcohol drinking, physical activity and total cholesterol
Mutic 2021	Polybrominated Diphenyl Ether Serum Concentrations and Depressive Symptomatology in Pregnant African American Women.	Nervous	United States		Georgia	Cohort study	self-identified African American pregnant women recruited from clinics between 2014 and 2017	Pregnant women	193	24.2	serum	PBDE47, PBDE99, PBDE100	PBDE47, PBDE99, PBDE100	antenatal depression risk	WQS	relationship status, insurance type, and BMI
Liang 2020	Prenatal exposure to perfluoroalkyl substances and thyroid hormone concentrations in cord plasma in a Chinese birth cohort.	Endocrine	China		Shanghai	Cohort study	Shanghai-Minhang Birth Cohort Study (S-MBCS) recruited in 2012	mother-child pairs	300	27.5	plasma	BKMR1(PFHxS, PFOS, PFOA, PFNA, PFDA, PFUdA, PFDoA, PFTrDA); BKMR2(PFHxS, PFOS, PFOA, PFNA, PFDA, PFUdA, PFDoA, PFTrDA, BPA, PBDE28, PBDE47, PBDE99, PBDE100, PBDE153);	PFHxS, PFOS, PFOA, PFNA, PFDA, PFUA, PFDoA, PFTrA, PBDE28, PBDE47, PBDE99, PBDE100, PBDE153	thyroid hormones in cord blood	BKMR	maternal age at delivery, pre-pregnancy BMI, education, parity, gestational age, delivery type, infant sex, maternal passive smoking during pregnancy, maternal folic acid supplement, and paternal drinking during 3 months before pregnancy
Oulhote 2019	Joint and independent neurotoxic effects of early life exposures to a chemical mixture: A multi-pollutant approach combining ensemble learning and g-computation.	Nervous	Europe	Other: Faroe Islands	Torshhavn	Cohort study	birth cohort recruited from national hospital in the Faroe Islands from 1997 to 2000	Children	419	90 months (children)	serum	sum of PCB(PCB138, PCB153, PCB180); PFOS, PFOA, PFHxS, PFNA, PFDA	PFOS, PFOA, PFHxS, PFNA, PFDA, PCB138, PCB153, PCB180	children's cognitive and behavior functions assessed by Boston Naming Test(BNT) and Strength and Difficulties Questionnaire (SDQ )	Super learner and g-compuation	child age, sex, birth weight, maternal age, pre-pregnancy BMI, parity, maternal RAVEN scores, maternal socioeconomic status, alcohol and smoking during pregnancy
Mehta 2021	Persistent organic pollutants and maternal glycemic outcomes in a diverse pregnancy cohort of overweight women.	Metabolic	United States		California	Cross sectional study	Overweight pregnant women from Maternal Adiposity, Metabolism, and Stress (MAMAS) study	Pregnant women	95		serum	PBDE47, PBDE99, PBDE100, PBDE153, 5-OHBDE-47, 6-OHBDE-47, PCB138, PCB153, PCB180, PFNA, PFDeA, PFOS, PFOA, PFHxS	PBDE47, PBDE99, PBDE100, PBDE153, 5-OHBDE-47, 6-OHBDE-47, PCB138, PCB153, PCB180, PFNA, PFDA, PFOS, PFOA, PFHxS	fasting glucose, fasting insulin, HOMA-IR	BKMR	maternal age at enrollment, race/ethnicity, pre- pregnancy BMI, parity, and household income
YoritaChristensen 2013	Multiple classes of environmental chemicals are associated with liver disease: NHANES 2003-2004.	Hepatic	United States		Nationwide	Cross sectional study	NHANES 2003-2004	Adults	1345	20-39	serum	weighted quartile score1(PCB28, PCB66, PCB74, PCB105, PCB118, PCB156, 1,2,3,6,7,8-HXCDD, 1,2,3,4,6,7,8-HPCDD, 1,2,3,4,6,7,8,9-OCDD, 1,2,3,4,6,7,8-HPCDF, 3,3′,4,4′,5-PNCB) weighted quartile scores2(PCB44, PCB49, PCB52, PCB87, PCB99, PCB101, PCB110, PCB138, PCB146, PCB149, PCB151, PCB153, PCB170, PCB177, PCB178, PCB180, PCB183, PCB187, PCB194, PCB196, PCB199, PCB206, PCB209)	PCB28, PCB66, PCB74, PCB105, PCB118, PCB156, 1,2,3,6,7,8-HXCDD, 1,2,3,4,6,7,8-HPCDD, 1,2,3,4,6,7,8,9-OCDD, 1,2,3,4,6,7,8-HPCDF, 3,3′,4,4′,5-PNCB, PCB44, PCB49, PCB52, PCB87, PCB99, PCB101, PCB110, PCB138, PCB146, PCB149, PCB151, PCB153, PCB170, PCB177, PCB178, PCB180, PCB183, PCB187, PCB194, PCB196, PCB199, PCB206, PCB209	alanine aminotransferase (ALT)	weighted quartile score	sex, race/ethnicity, poverty-income ratio, age, and BMI
Coker 2018	Association between prenatal exposure to multiple insecticides and child body weight and body composition in the VHEMBE South African birth cohort.	Body weight, Size & Growth	South Africa		Vhembe district, Limpopo Province	Cohort study	birth cohort Venda Health Examination of Mothers, Babies and their Environment(VHEMBE) recruited from hospitals between 2012 to 2013	mother-child pairs	708	25 (median) - maternal 1 and 2 years - child	serum	p,p-DDT, p,p-DDE	p,p'-DDT, p,p'-DDE	BMI, weight-for-age, weight-for height z scores in young girls	BKMR	household food poverty status at delivery, maternal parity, maternal education, postpartum maternal BMI, maternal HIV status, and maternal age
Wang 2021	Early pregnancy loss: Do Per- and polyfluoroalkyl substances matter?	Reproductive	China		Beijing, Yantai City	Cohort study	Women undergoing first IVF-ET treatment cycles recruited from hospitals in both Beijing and Yantai between 2015 and 2017	women seeking reproductive treatment	305	18-40	serum	PFBA, PFPeA, PFHxA, PFBS, PFHpA, PFOA, PFHxS, PFNA, PFDA, PFOS, PFUdA, PFDoA	PFBA, PFPeA, PFHxA, PFBS, PFHpA, PFOA, PFHxS, PFNA, PFDA, PFOS, PFUA, PFDoA	IVF-EV indicator outcomes: human chorionic gonadotropin(hCG), clinical pregnancy failure(CPF), PSA (preclinical spontaneous abortion)	BKMR	women's age, BMI, pathogenesis type, stimulation protocol, endometrial thickness or hCG trigger day, number of transferred embroyonic, cycles of embryo transfer
Vuong 2021	Exposure to endocrine disrupting chemicals (EDCs) and cardiometabolic indices during pregnancy: The HOME Study.	Metabolic	United States		Greater Cincinnati Area (Ohio, US)	Cross sectional study	pregnant women from HOME study	Pregnant women	388	25-34 (59.4%)	serum	PBDE28, PBDE47, PBDE99, PBDE100, PBDE153, PFOA, PFOS, PFNA, PFHxS	PBDE28, PBDE47, PBDE99, PBDE100, PBDE153, PFOA, PFOS, PFNA, PFHxS	lipids, cholesterol, triglycerides, glucose	BKMR	age, race/ethnicity, household income, smoking status, marijuana use, serum ∑PCBs, prepregnancy BMI, and parity.
Marks 2021	Prenatal Exposure to Mixtures of Persistent Endocrine-disrupting Chemicals and Birth Size in a Population-based Cohort of British Girls.	Body weight, Size & Growth	Europe	Other: United Kingdom	Avon county	Cohort study	girls of mother-child pairs in Avon Longitudinal Study of Parents and Children (ALSPAC) recruited pregnant women between 1991 and 1992	mother-child pairs	313	above age of 25	serum	PFOA, PFOS, PFHxS, PFNA, MeFOSAA, EtFOSAA, PCB28, PCB74, PCB99, PCB105, PCB118, PCB138/158, PCB146, PCB153, PCB156, PCB170, PCB172, PCB177, PCB178, PCB180, PCB183, PCB187, PCB194, PCB195, PCB196/203, PCB199, PCB206, HCB, β-HCH, p,p′-DDE, p,p′-DDT	PFOA, PFOS, PFHxS, PFNA, MeFOSAA, EtFOSAA, PCB28, PCB74, PCB99, PCB105, PCB118, PCB138/158, PCB146, PCB153, PCB156, PCB170, PCB172, PCB177, PCB178, PCB180, PCB183, PCB187, PCB194, PCB195, PCB196/203, PCB199, PCB206, HCB, β-HCH, p,p'-DDE, p,p'-DDT	Birth size (birth weight, crown-to-heel length, head circumference)	BKMR; WQS	maternal education, parity, pre-pregnancy body mass index, maternal age, prenatal smoking, and gestational week at sample collection
Liberda 2021	Heart rate variation and human body burdens of environmental mixtures in the Cree First Nation communities of Eeyou Istchee, Canada.	Cardiovascular	Canada		Cree First Nation communities of Eeyou Istchee of North Quebec	Cross sectional study	Cree adults of the Multi-Community Environment-and-Health Study of indigenous adults recruited between 2005 and 2009	Adults	443	39.01	plasma	PCB99, PCB118. PCB138, PCB153, PCB156, PCB170, PCB180, PCB183, PCB187, p’p’-DDE, Mirex, oxychlordane, hexachlor, transnonachlor, cisnonachlor	PCB99, PCB118, PCB138, PCB153, PCB156, PCB170, PCB180, PCB183, PCB187, p,p'-DDE, mirex, oxychlordane, hexachlor, transnonachlor, cisnonachlor	heart rate variability parameters	BKMR; PCA	age, sex, smoking status, BMI, kidney disease
Yang 2020	Metabolomics study and meta-analysis on the association between maternal pesticide exposome and birth outcomes.	Body weight, Size & Growth	China		Nanjing	Cohort study	healthy pregnant women and infant pairs recruited from hospitals between 2010 and 2011	mother-child pairs	102	28.05	serum	Parathion-methyl, Isazofos, α-HCH, β-HCH, Propoxur, δ-HCH, Phthalimide, o,p'-DDT, Dicloran, p,p'-DDD, γ-HCH, Simazine	Parathion-methyl, Isazofos, α-HCH, β-HCH, Propoxur, δ-HCH, Phthalimide, o,p'-DDT, Dicloran, p,p'-DDD, γ-HCH, Simazine	birth weight, length of gestation	BKMR	birth weight: pre-pregnancy BMI, maternal age, weight gain, drinking, length of gestation, passive-smoking, family income, infant sex and maternal education; length of gestation: maternal age, passive-smoking, family income, infant sex and maternal education.
Kupsco 2022	Marine pollutant exposures and human milk extracellular vesicle-microRNAs in a mother-infant cohort from the Faroe Islands.	Systemic biomarkers	Europe	Other: Faroe Islands	Torshavn of Faroe Islands	Cohort study	birth cohort recruited from national hospital in the Faroe Islands from 1997 to 2000	mother-child pairs	333	maternal - 29.4	serum	p'p-DDE, sum of PCBs(PCB138, PCB153, PCB180), PFOS, PFOA, PFHxS, PFDA, PFNA	p,p'-DDE, PCB138, PCB153, PCB180, PFOS, PFOA, PFHxS, PFDA, PFNA	extracellular vesicles miRNAs from mother milk	BKMR	age at parturition, parity, smoking during pregnancy, education, RNA concentration, and milk collection day postpartum.
Yu 2021	Exposure to Perfluoroalkyl Substances During Pregnancy and Fetal BDNF Level: A Prospective Cohort Study.	Nervous	China		Shanghai	Cohort study	Shanghai Birth Cohort early pregnancy women from six hospitals between 2013 and 2016	mother-child pairs	725	28.4 (3.6)	plasma	PFOA, PFOS, PFNA, PFDA, PFUA, PFHxS, PFDoA, PFBS, PFHpA	PFOA, PFOS, PFNA, PFDA, PFUA, PFHxS, PFDoA, PFBS, PFHpA	fetal brain-derived neurotrophic factor	Quantile g-computation	maternal age, pre-pregnant BMI, maternal education, parity, child sex, economic status, Hg
Varona-Uribe 2016	Exposure to pesticide mixtures and DNA damage among rice field workers.	Systemic biomarkers	Columbia		Tolima	Cross sectional study	rice field workers recruited from self-reported pesticide exposures	adults near contaminated areas	223	median: 49 (Espinal), 43.5 (Guamo), 45 (Purificación)	serum	α-HCH, oxychlordane, HCB, heptachlor, endosulfan II, endosulfan sulfate, o,p'-DDT, p,p'-DDE, cischlordane, mirex, β-HCH, γ-chlordane, heptachloro epoxide, endosulfan I	α-HCH, oxychlordane, HCB, heptachlor, endosulfan II, endosulfansulfate, o,p'-DDT, p,p'-DDE, cischlordane, mirex, β-HCH, γ-chlordane, heptachlor epoxide, endosulfan I	DNA damage, tail length	factor analysis
Longo 2022	A multipollutant low-grade exposure regulates the expression of miR-30b, Let-7a and miR-223 in maternal sera: Evidence from the NEHO cohort.	Systemic biomarkers	Europe	Other: Italy	Augusta-Priolo	Cross sectional study	pregnant women from Neonatal Environment and Health Outcomes (NEHO) cohort between 2018 and 2020	Pregnant women	68	31.2	serum	HCB, p,p-DDE, PCB118, PCB138, PCB153, PCB180	HCB, p,p'-DDE, PCB118, PCB138, PCB153, PCB180	Expression of miR-30b, Let-7a and miR-223	WQS	maternal age and BMI
Agay-Shay 2015	Exposure to Endocrine-Disrupting Chemicals during Pregnancy and Weight at 7 Years of Age: A Multi-pollutant Approach.	Body weight, Size & Growth	Europe	Other: Spain	Sabadell (Catalonia, Spain)	Cohort study	children from Environment and Childhood Project (INMA) birth cohort	mother-child pairs	470	7 years old (64-95 months)	cord blood(OCPs and PCBs) maternal colostrum (PBDE)	DDE, HCB, β-HCH, PCB138, PCB153, PCB180, PBDE47, PBDE99, PBDE100, PBDE153, PBDE154, PBDE209	DDE, HCB, β-HCH, PCB138, PCB153, PCB180, PBDE47, PBDE99, PBDE100, PBDE153, PBDE154, PBDE209	zBMI, overweight (zBMI > 85th percentile)	PCA	child's sex, gestational age, birth weight, exact age at the outcome, maternal country of origin, maternal age at delivery, maternal prepregancy BMI, maternal weight gain during the pregnancy, maternal social class, breastfeeding duration, maternal smoking during pregnancy.
Kalloo 2020	Exposures to chemical mixtures during pregnancy and neonatal outcomes: The HOME study.	Body weight, Size & Growth	United States		Cincinnati, Ohio	Cohort study	Health Outcomes and Measure of the Environment (HOME) prospect pregnancy cohort enrolled in 2003 - 2006	mother-child pairs	380	NA	serum	PCA(sum of 4 PCBs: PCB-138/158, PCB-118, PCB-153, PCB180, PFHxS, PFOS, PFOA, PFNA, DDE, HCB, oxychlordane, transnonachlor, PBDE47)	PCB138/158, PCB118, PCB153, PCB180, PFHxS, PFOS, PFOA, PFNA, DDE, HCB, oxychlordane, transnonachlor, PBDE47	birthweight z-score, birth length, head circumference, gestational age	PCA; k-means clustering	maternal age, race, parity, fresh fruit and vegetable consumption, income, education, marital status, prenatal vitamin use, maternal body mass index
Tanner 2020	Early prenatal exposure to suspected endocrine disruptor mixtures is associated with lower IQ at age seven.	Nervous	Europe	Other: Sweden	Varmland county	Cohort study	Children from the Swedish Environmental Longitudinal Mother and child Asthma and allergy (SELMA) study recruited from prenatal clincis between 2007-2010	mother-child pairs	718	31.4 child: 7 years	serum (PFAS) Plasma(PCB, OCPs)	sum of PCBs (PCB74, PCB99, PCB118, PCB138, PCB153, PCB156, PCB170, PCB180, PCB183, PCB187), HCB, transnonachlor, sum of DDT/DDE, PFOA, PFOS, PFNA, PFDA, PFUnDA, PFHxS	PCB74, PCB99, PCB118, PCB138, PCB153, PCB156, PCB170, PCB180, PCB183, PCB187, HCB, transnonachlor, DDT, DDE, PFOA, PFOS, PFNA, PFDA, PFUA, PFHxS	IQ at age 7	WQS	child sex, gestational age, mother's education, mother's IQ, weight and smoking status
Pi 2020	Concentrations of organochlorine pesticides in placental tissue are not associated with risk for fetal orofacial clefts.	Body weight, Size & Growth	China		rural counties from Shanxi province	Case control study	controls had orofacial clefts; controls were matched with first date of last menstrual period, residence and sex	mother-child pairs	case: 103; control: 103	case: 26.2, control: 26.1	placenta	β-HCH, γ-HCH, δ-HCH, o,p’-DDT, o,p’-DDE, o,p’-DDD, p,p’-DDT, p,p’-DDE, p,p’-DDD, aldrin, isodrin	β-HCH, γ-HCH, δ-HCH, o,p'-DDT, o,p'-DDE, o,p'-DDD, p,p'-DDT, p,p'-DDE, p,p'-DDD, aldrin, isodrin	risk of fetal orofacial clefts	BKMR	newborn sex, gestational age, maternal influenza or fever, passive smoking.
Marks 2021	Prenatal exposure to mixtures of persistent endocrine disrupting chemicals and postnatal body size in British girls.	Body weight, Size & Growth	Europe	Other: United Kingdom	Avon county	Cohort study	girls of mother-child pairs in Avon Longitudinal Study of Parents and Children (ALSPAC) recruited pregnant women between 1991 and 1992	mother-child pairs	301	0, 2, 9, 19 months	serum	BKMR1 (PFOA, PFOS, PFHxS, PFNA, MeFOSAA, EtFOSAA, PCB28, PCB74, PCB99, PCB105 PCB118, PCB138/158, PCB146, PCB153, PCB156, PCB170, PCB172, PCB177, PCB178, PCB180, PCB183, PCB187, PCB194, PCB195, PCB196, PCB199, PCB206, HCB, β-HCH, p,p′-DDE, p,p′-DDT); BKMR2 (PFOA, PFOS, PFHxS, PFNA, MeFOSAA, EtFOSAA); BKMR3 (PCB28, PCB74, PCB99. PCB118, PCB138/158, PCB146, PCB153, PCB156, PCB170, PCB172, PCB177, P…	PFOA, PFOS, PFHxS, PFNA, MeFOSAA, EtFOSAA, PCB28, PCB74, PCB99, PCB105, PCB118, PCB138/158, PCB146, PCB153, PCB156, PCB170, PCB172, PCB177, PCB178, PCB180, PCB183, PCB187, PCB194, PCB195, PCB196/203, PCB199, PCB206, HCB, β-HCH, p,p'-DDE, p,p'-DDT	weight for age z scores, height for age z scores, BMI for age z scores at 0, 2, 9 and 19 months	BKMR; WQS	parity, pre-pregnancy BMI, maternal age at delivery, maternal education, prenatal smoking, gestational age at sample collection, age at measurement
Zhuang 2021	Effects of gestational exposures to chemical mixtures on birth weight using Bayesian factor analysis in the Health Outcome and Measures of Environment (HOME) Study.	Body weight, Size & Growth	United States		cincinnati, Ohio	Cohort study	HOME study	mother-child pairs	384	na	serum	PCB(PCB118, PCB138, PCB153, PCB170, PCB180); PBDE(PBDE28, PBDE47, PBDE99, PBDE100, PBDE153); OCP(DDE, DDT, transnonachlor, oxychlordane, HCB); PFAS(PFHXS, PFNA ,PFOA, PFOS)	PCB118, PCB138, PCB153, PCB170, PCB180, PBDE28, PBDE47, PBDE99, PBDE100, PBDE153, DDE, DDT, transnonachlor, oxychlordane, HCB, PFHXS, PFNA, PFOA, PFOS	birth weight	BKMR; bayesian factor analysis	gestational age, maternal age, maternal education, race, marital status, household income, infant sex
Björvang 2021	Persistent organic pollutants and the size of ovarian reserve in reproductive-aged women.	Reproductive	Europe	Other: Sweden	Stockholm	Cohort study	women undergoing elective caesarean section	Pregnant women	50	34 (median) with serum samples	serum	WQS1 of PFAS (PFHxS, PFHxA, PFHpA, PFOS, PFOA, PFNA, PFDA, PFUnDA, PFDoDA); WQS2 of lipophilic POPs(PBDE99, p,p;-DDE, PCB 183, HCB, PCB118, PCB187, PCB170, PCB180, PCB156, PCB153, Transnonachlor, PCB74, PCB138, PCB99)	PFHxS, PFHxA, PFHpA, PFOS, PFOA, PFNA, PFDA, PFUA, PFDoA, PBDE99, p,p'-DDE, PCB183, HCB, PCB118, PCB187, PCB170, PCB180, PCB156, PCB153, transnonachlor, PCB74, PCB138, PCB99	AMH (anti-Mullerian hormone), follicle densities	WQS	BMI, age, parity
Oppenheimer 2021	Prenatal Exposure to Chemical Mixtures and Cognitive Flexibility among Adolescents.	Nervous	United States		New Bedford, Massachusetts	Cohort study	adolescents of mother-child pairs from the prospective New Bedford Cohort (birth cohort)which recruited from the St. Luke’s Hospital between 1993 and 1998	Adolescents	373	child: 15.5 (median)	cord serum	DDE, HCB, sum of four PCBs (PCB118, PCB138, PCB153, PCB180)	DDE, HCB, PCB118, PCB138, PCB153, PCB180	cognitive flexibility scaled scores	BKMR	child race, sex, age at exam, year of birth, and HOME score; maternal marital status at child’s birth, IQ, seafood consumption during pregnancy, and smoking during pregnancy; maternal and paternal education and annual household income at child’s birth, and study examiner
Kim 2018	Prenatal exposure to persistent organic pollutants and methylation of LINE-1 and imprinted genes in placenta: A CHECK cohort study.	Systemic biomarkers	South Korea		Seoul, Anyang, Ansan, Jeju	Cohort study	pregnant women from Children's Health and Environmental Chemicals in Korea (CHECK) cohort in 2011	Pregnant women	109	33.1	serum	p,p′-DDE, p,p′-DDT, ∑6 DDTs(p,p′-DDE, o,p′-DDE, p,p′-DDD, o,p′- DDD, p,p′-DDT and o,p′-DDT) , β-HCH , transnonachlor, ∑19 OCPs(sum of 6DDTs, α-HCH, β-HCH, γ-HCH, δ HCH, oxychlordane, transchlordane, cischlordane, transnonachlor, cisnonachlordane, mirex, heptachlor epoxide, HCB, heptachlor), PBDE47, ∑19 PBDEs(PBDE17, PBDE28, PBDE47, PBDE49, PBDE66, PBDE71, PBDE77, PBDE85, PBDE99, PBDE100, PBDE119,…	p,p'-DDE, o,p'-DDE, p,p'-DDD, o,p'-DDD, p,p'-DDT, o,p'-DDT, β-HCH, α-HCH, β-HCH, γ-HCH, δ-HCH, oxychlordane, transchlordane, cischlordane, transnonachlor, cisnonachlor, mirex, heptachlor epoxide, HCB, heptachlor, PBDE17, PBDE28, PBDE47, PBDE49, PBDE66, PBDE71, PBDE77, PBDE85, PBDE99, PBDE100, PBDE119, PBDE126, PBDE138, PBDE153, PBDE154, PBDE156, PBDE183, PBDE184, PBDE191, PCB18, PCB28, PCB33, PCB…	methylation of long interspersed elemetnt 1(LINE-1) and imprinted genes in placenta:	PCA	maternal age, infant sex, parity
Oppenheimer 2021	Prenatal Exposure to Chemical Mixtures and Inhibition among Adolescents.	Nervous	United States		New Bedford, Massachusetts	Cohort study	adolescents of mother-child pairs from the prospective New Bedford Cohort (birth cohort)which recruited from the St. Luke’s Hospital between 1993 and 1998	Adolescents	373	15.5	cord blood / serum at birth	DDE, HCB, sum of four PCBs (PCB118, PCB138, PCB153, PCB180)	DDE, HCB, PCB118, PCB138, PCB153, PCB180	Inhibition among adolescents	BKMR	child race, sex, age at exam, year of birth, and HOME score; maternal marital status at child’s birth, IQ, seafood consumption during pregnancy, and smoking during pregnancy; maternal and paternal education and annual household income at child’s birth; and study examiner
Björvang 2020	Persistent organic pollutants, pre-pregnancy use of combined oral contraceptives, age, and time-to-pregnancy in the SELMA cohort.	Reproductive	Europe	Other: Sweden	Värmland	Cohort study	SELMA cohort of pregnant women recruited from antenatal care centers between 2007 and 2010	Pregnant women	818	29	serum	PCB187, PCB183, PCB180, PCB170, PCB156, PCB153, PCB138, PCB118, PCB99, PCB74, p,p'-DDE, transnonachlor, HCB	PCB187, PCB183, PCB180, PCB170, PCB156, PCB153, PCB138, PCB118, PCB99, PCB74, p,p'-DDE, transnonachlor, HCB	time-to-pregnancy, infertility	WQS	parity, regularity of menses, maternal BMI, and smoking
Zuk 2021	Environmental Contaminant Body Burdens and the Relationship with Blood Pressure Measures Among Indigenous Adults.	Cardiovascular	Canada		Cree First Nation communities of Eeyou Istchee of North Quebec	Cross sectional study	Cree adults of the Multi-Community Environment-and-Health Study of indigenous adults recruited between 2005 and 2009	Adults	759	female: 39.5; male: 41.4	plasma	PCB99, PCB105, PCB118, PCB138, PCB153, PCB170, PCB180, PCB183, PCB187, cisnonachlor, Mirex, HCB, oxychlordane, transnonachlor, p,p’-DDT, p,p’-DDE	PCB99, PCB105, PCB118, PCB138, PCB153, PCB170, PCB180, PCB183, PCB187, cisnonachlor, mirex, HCB, oxychlordane, transnonachlor, p,p'-DDT, p,p'-DDE	blood pressure and hypertension status	PCA	age, sex, total lipids, smoking, BMI
Eggers 2020	Exposure to environmental chemical mixtures is associated with nasal colonization by Staphylococcus aureus: NHANES 2001-2004.	Immune	United States		Nationwide	Cross sectional study	NHANES study from 2001-2004	Adults	1756	73% of sample was below age of 50	serum	PBB153, PBDE17, PBDE28, PBDE47, PBDE66, PBDE85, PBDE99, PBDE100, PBDE153, PBDE154, PBDE183	PBB153, PBDE17, PBDE28, PBDE47, PBDE66, PBDE85, PBDE99, PBDE100, PBDE153, PBDE154, PBDE183	Staphylococcus aureus colonization	WQS	age, gender, education, income, race/ethnicity, smoking
Long 2019	Autism spectrum disorders, endocrine disrupting compounds, and heavy metals in amniotic fluid: a case-control study.	Nervous	Europe	Other: Denmark	Copenhagen	nested case-control	Historic Birth Cohort (HBC) subjects of singleton births from antenatal visits between 1982 and 1999 with AF sample	Children	Case- 75 Control- 135	Case- maternal= 34, paternal= 35 Control- maternal= 35, paternal= 35 case: GA: 15 weeks control GA 15 weeks	amniotic fluid	PFOS, PFOA, PFOSA	PFOS, PFOA, PFOSA	Autism spectrum disorders	PCA; Androgen receptor-TEQ	children’s birth year, children’s sex, mother age at delivery, father age at child birth, birth weight, gestational age at birth, gestational week at sampling, Apgar score, parity, and congenital malformation
Liberda 2019	Complex contaminant mixtures and their associations with intima-media thickness.	Cardiovascular	Canada		Cree First Nation communities of Eeyou Istchee of North Quebec	Cohort study	Cree adults of the Multi-Community Environment-and-Health Study of indigenous adults recruited between 2005 and 2009	Adults	535	38.5	plasma	PCB99, PCB101, PCB105, PCB118, PCB128, PCB138, PCB153, PCB156, PCB163, PCB170, PCB180, PCB183, PCB187, β-HCH, oxychlordane, transnonachlor, cisnonachlor, p,p′-DDT, p,p′-DDE, HCB, Mirex, Toxaphene26, Toxaphene 50, PBB153, PBDE47, PBDE99, PBDE100, PBDE 153, PFOA, PFOS, PFHxS	PCB99, PCB101, PCB105, PCB118, PCB128, PCB138, PCB153, PCB156, PCB163, PCB170, PCB180, PCB183, PCB187, β-HCH, oxychlordane, transnonachlor, cisnonachlor, p,p'-DDT, p,p'-DDE, HCB, mirex, Toxaphene26, Toxaphene 50, PBB153, PBDE47, PBDE99, PBDE100, PBDE153, PFOA, PFOS, PFHxS	carotid intima-media thickness	PCA	age, sex, smoking status, BMI, systolic blood pressure,LDL, Apo-B, triglycerides, TNF-α, hs-CRP, and ox-LDL
Xu 2021	Association between exposure to polyfluoroalkyl chemicals and increased fractional exhaled nitric oxide in adults	Respiratory	United States		Nationwide	Cross sectional study	NHANES study in the 2007-2008, 2009-2010, 2011-2012 cycles	Adults	3630	45.01	serum	PFDE, PFHxS, PFNA, PFOA, PFOS	PFDA, PFHxS, PFNA, PFOA, PFOS	frational exhaled nitric oxide level	BKMR	age, race/ethnicity, sex, annual family income, BMI, education level, serum cotinine, recent respiratory symptom, smoking status
Svensson 2021	Prenatal exposures to mixtures of endocrine disrupting chemicals and children's weight trajectory up to age 5.5 in the SELMA study	Body weight, Size & Growth	Europe	Other: Sweden	Varmland county	Cohort study	Children from the Swedish Environmental Longitudinal Mother and child Asthma and allergy (SELMA) study recruited from prenatal clincis between 2007-2010	mother-child pairs	1118	maternal 30.9	serum (PFAS) Plasma(PCB, OCPs)	sum of PCBs (PCB74, PCB99, PCB118, PCB138, PCB153, PCB156, PCB170, PCB180, PCB183, PCB187), HCB, transnonachlor, sum of DDT/DDE, PFOA, PFOS, PFNA, PFDA, PFUnDA, PFHxS	HCB, transnonachlor, DDT, DDE, PFOA, PFOS, PFNA, PFDA, PFUA, PFHxS, PCB74, PCB99, PCB118, PCB138, PCB153, PCB156, PCB170, PCB180, PCB183, PCB187	Birthweight z-scores, Infant growth spurt rate, Age at infant PGV	WQS	maternal age, BMI, education, smoking, parity, child’s sex and gestational age at birth
Li 2021	Chlorinated Polyfluorinated Ether Sulfonates and Thyroid Hormone Levels in Adults: Isomers of C8 Health Project in China	Endocrine	China		Shenyang	Cross sectional study	Isomers of C8 Health Project between 2015 and 2016	Adults	1078	63.5	serum	PFOS, PFOA, perfluoro-n-butanoic acid (PFBA), perfluorohexanesulfonate (PFHxS), perfluoro-n-nonanoic acid (PFNA), perfluoro-n-decanoic acid (PFDA), perfluoro-n-heptanoic acid (PFHpA), perfluoro-1-heptanesulfonate (PFHpS), perfluoro-n-undecanoic acid (PFUnDA), per-fluoro-n-tridecanoic acid (PFTrDA), 6:2 Cl-PFESA, 8:2Cl-PFESA	PFBA, PFHxS, PFNA, PFOS, PFOA, PFDA, PFHpA, PFHpS, PFUA, PFTrA, 6:2Cl-PFESA, 8:2Cl-PFESA	serum thyroid hormones: TSH, FT3, FT4	BKMR	gender, age, BMI, smoking, alcohol drinking, education, occupation, annual income, seafood consumption
Park 2014	Environmental risk score as a new tool to examine multi-pollutants in epidemiologic research: An example from the NHANES study using serum lipid levels	Metabolic	United States		Nationwide	Cross sectional study	three NHANES cycles, 1999–2000, 2001–2002, and 2005–2006 as stage 1 samples and NHANES 2003–2004 as stage 2 samples	Adults	stage-1 for discovery (n = 10818) and stage-2 for validation (n = 4615)	Mean (SD): 48.0 (18.7) in stage 1 samples; 50.3 (19.5) in stage 2 samples	plasma, urine, serum	2,3,7,8-TCDD, 2,3,4,7,8-PnCDF, 2,3,4,6,7,8-HxCDF, 1,2,3,4,6,7,8-HpCDF, PCB66, PCB105, PCB156, 3,3′,4,4′,5-PNCB, 3,3,4,4,5-HxCB, PCB99, PCB138, PCB146, PCB153, PCB156, PCB170, PCB177, PCB180, PCB183, PCB187, PFHpA, p,p'-DDT, oxychlordane, heptachlor epoxide, dieldrin	2,3,7,8-TCDD, 2,3,4,7,8-PnCDF, 2,3,4,6,7,8-HxCDF, 1,2,3,4,6,7,8-HpCDF, PCB66, PCB105, PCB118, PCB156, 3,3′,4,4′,5-PNCB, 3,3,4,4,5-HxCB, PCB99, PCB138, PCB146, PCB153, PCB156, PCB170, PCB177, PCB180, PCB183, PCB187, PFHpA, p,p'-DDT, oxychlordane, heptachlor epoxide, dieldrin	serum lipids (TG, HDL-C, LDL-C and TG)	Environmental risk score	age, sex, race/ethnicity, education, body mass index, phenotype-specific nutrients
Shen 2022	Perfluoroalkyl Mixture Exposure in Relation to Fetal Growth: Potential Roles of Maternal Characteristics and Associations with Birth Outcomes	Body weight, Size & Growth	China		Zhejiang	Cohort study	mother-child pairs from a hospital between 2020 and 2021	mother-child pairs	506	Mothers: 31.3	serum	PFDA, PFUA, PFOS, PFDoA, PFNA, PFOA, PFTrDA, PFHpS, PFHpA, PFTeDA, PFDS, PFPeS, PFNS, PFHxS	PFDA, PFUA, PFOS, PFDoA, PFNA, PFOA, PFTrA, PFHpS, PFHpA, PFTeA, PFDS, PFPeS, PFNS, PFHxS	Birth outcomes: Birth weight (kg), Apgar scores (Apgar-1 and Apgar-5), preterm birth	Quantile g-computation	maternal age, prenatal BMI, education, occupation, smoking, alcohol drinking, ethnicity, delivery mode, and parity
Taibl 2022	Associations of per- and polyfluoroalkyl substances (PFAS) and their mixture with oxidative stress biomarkers during pregnancy.	Systemic biomarkers	United States		Urbana-Champaign, Illinois and San Francisco, California	Cohort study	Illinois Kids Development Study and Chemicals In Our Bodies prospective birth cohorts	Pregnant women	428	32 (4.9)	serum	PFNA, PFOA, PFHxS, PFOA, Me-PFOSA, PFDeA, PFUA	PFNA, PFOA, PFHxS, PFOA, Me-PFOSA, PFDA, PFUA	Urinary levels of 8-isoprostane-prostaglandin-F2Œ±, prostaglandin-F2Œ±, 2,3-dinor-8-iso-PGF2Œ±, and 2,3-dinor-5,6-dihydro-8-iso-PGF2Œ±	BKMR; Quantile g-computation	maternal age, education, parity, pre-pregnancy body mass index, and cohort.
Liu 2022	Association between environmental chemicals co-exposure and peripheral blood immune-inflammatory indicators.	Immune	United States		nationwide	Cross sectional study	NHANES 2011-2012	Adults	1723	> 12 years old	serum	PFDA, PFOS, PFUA, PFNA, PFOA, PFHS, MPAH	PFDA, PFOS, PFUA, PFNA, PFOA, PFHS, MPAH	immunoinflammatory biomarkers [including White blood cell (Wbc), neutrophil (Neu), lymphocytes (Lym), and Neutrophil-to-lymphocyte ratio (NLR)	BKMR; WQS	age, gender, ethnicity, education levels, income and body mass index (BMI)
Oh 2022	Childhood exposure to per- and polyfluoroalkyl substances and neurodevelopment in the CHARGE case-control study.	Nervous	United States		California	Case control study	CHildhood Autism Risks from Genetics and Envi¬≠ronment (CHARGE) case-control study: aged between 2 and 5 years in California	Children	551	3.4	serum	PFOA, PFOS, PFHxS, PFNA, PFDA, PFPeA, PFHpA, PFUA, MeFOSAA	PFOA, PFOS, PFHxS, PFNA, PFDA, PFPeA, PFHpA, PFUA, MeFOSAA	autism spectrum disorder (ASD), developmental delay (DD), and other early concerns (OEC) in development	WQS	CHARGE frequency matching factors (child‚Äôs sex and age at sampling, recruitment regional center), sampling year, gestational age at delivery, mother‚Äôs birthplace, parity, mother‚Äôs race/ethnicity, homeownership, and breastfeeding duration.
Li 2022	Perfluoroalkyl substances (PFASs) as risk factors for breast cancer: a case-control study in Chinese population.	Cancer	China		Tianjin	Case control study	cases were recruited from a local hospital between 2012 and 2016 and controls were randomly selected from the Chinese National Breast Cancer Screening Program cohort with similar time periods	Adults	case: 373; control: 657	case: 50.6; control: 53 (median)	plasma	BKMR (17 PFAS and three categories of PFAS) and QG-comp (three categories of PFAS): Three categories of PFASs including PFCAs (PFOA, PFNA, PFDA, PFUdA, PFDoA, PFTrDA, and PFTeDA), PFSAs (PFHxS, PFHpS, and PFOS), and PFSA isomers (P3MHpS, P4MHpS, P5MHpS, P6MHpS, P45DMHxS, 11CL-PF3OUdS, and 9CL-PF3ONS)	PFOA, PFNA, PFDA, PFUA, PFDoA, PFTrA, PFTeA, PFHxS, PFHpS, PFOS, 3m-PFOS, P4MHpS, P5MHpS, P6MHpS, P45DMHxS, 11CL-PF3OUdS, 9CL-PF3ONS	breast cancer	BKMR; Quantile g-computation	age at baseline, BMI, smoking, age at menarche, age at menopause, parity, breastfeeding duration, use of estrogen or estrogen replacement therapy, family history of breast cancer, education level, income, and food consumption.
Guo 2023	Association between polyfluoroalkyl substances exposure and sex steroids in adolescents: The mediating role of serum albumin.	Endocrine	United States		Nationwide	Cross sectional study	NHANES 2013-2016	Adults	525	16 (median)	serum	PFHxS, PFNA, n-PFOA, n-PFOS, Sm-PFOS	PFHxS, PFNA, n-PFOA, n-PFOS, Sm-PFOS	sex steroids	BKMR; WQS	sex, age, race/ethnicity, BMI, total daily fat intake, serum cotinine concentration, family income to poverty ratio, six-month time period when surveyed, and session of blood sample collection
Rokoff 2023	Associations of Prenatal Chemical and Nonchemical Stressors with Early-Adulthood Anxiety and Depressive Symptoms.	Nervous	United States		Massachusetts	Cohort study	young adults from the New Bedford Cohort recruited between 1993 and 1998	Adults	209	22.1	cord serum	HCB, p,p'-DDE, sum of PCB(118, 138, 153, 180)	HCB, p,p'-DDE, PCB118, PCB138, PCB153, PCB180	anxiety and depressive symptoms	Quantile g-computation	parental and household characteristics (PNSDI, maternal smoking during pregnancy, HOME score), participant characteristics (sex, race/ethnicity, age at assessment).
Liang 2023	Joint effects of per- and polyfluoroalkyl substance alternatives and heavy metals on renal health: A community-based population study in China.	Urinary	China		Guangzhou	Cross sectional study	general healthy community residents recruited from November 2018 to August 2019	Adults	1312	55.12	serum	6:2 Cl-PFESA, 8:2 Cl-PFESA, PFOA, PFOS	6:2Cl-PFESA, 8:2Cl-PFESA, PFOA, PFOS	renal health (eGFR value and odds ratio of CKD)	BKMR	sex, age, BMI, total cholesterol, annual income, education, drinking, smoking, physical activity
Bashir 2023	The Association of Combined Per- and Polyfluoroalkyl Substances and Metals with Allostatic Load Using Bayesian Kernel Machine Regression.	Systemic biomarkers	United States		nationwide	Cross sectional study	NHANES between 2007 and 2014	Adults	NA	NA	serum	PFDA, PFNA, PFOS, PFUA, PFOA, PFHS	PFDA, PFNA, PFOS, PFUA, PFOA, PFHS	allostatic load	BKMR	sex, age, smoking, physical activity, ethnicity, occupation, income, alcohol consumption, education, birthplace, and time in the U.S
Cano-Sancho 2023	Nutritional Modulation of Associations between Prenatal Exposure to Persistent Organic Pollutants and Childhood Obesity: A Prospective Cohort Study.	Body weight, Size & Growth	Europe	Spain	Gipuzkoa, Sabadell, and Valencia	Cohort study	mother-child pairs from the Spanish INfancia y Medio Ambiente‚ÄìEnvironment and Childhood (INMA) birth cohort study recruited between 2003 and 2008	mother-child pairs	ANTIOX- 660 PUFA- 558	ANTIOX- 31.0 PUFA- 30.8	serum	HCB, Œ≤-HCH, PCB138, PCB153, PCB180, PFOA, PFOS, PFHxS, PFNA	HCB, β-HCH, PCB138, PCB153, PCB180, PFOA, PFOS, PFHxS, PFNA	childhood zBMI, childhood overweight, obesity	BKMR	maternal age, prepregnancy BMI, smoking during pregnancy, region of residence, education, child sex, age
Wei 2023	Prenatal exposure to pesticides and domain-specific neurodevelopment at age 12 and 18¬†months in Nanjing, China.	Nervous	China		Nanjing	Cohort study	children from the birth cohort recruited from a hospital between 2017 and 2018	mother-child pairs	children at 12months: 172; 18 months: 138	12-18 months	serum	Œ≤-HCH, mirex, atrazine	β-HCH, mirex, atrazine	neurodevelopment assessed by gross motor Ages and stages Questionaire (ASQ) at 12 months and 18 months	BKMR; WQS	maternal education level, maternal age at delivery, pre-pregnancy BMI, delivery mode, gravidity, parity, passive smoking, fetal sex, infant birth weight (all covariates adjusted in models)
Padula 2023	Birth Outcomes in Relation to Prenatal Exposure to Per- and Polyfluoroalkyl Substances and Stress in the Environmental Influences on Child Health Outcomes (ECHO) Program.	Body weight, Size & Growth	United States		NA	Cohort study	11 prospective prenatal cohorts in the Environmental influences on the Child Health Outcomes (ECHO) program between 1999 and 2019	mother-child pairs	3338	Mothers' age at delivery: 30.9¬±5.8 y	plasma	PFOA, PFOS, PFNA, PFHxS, PFDA	PFOA, PFOS, PFNA, PFHxS, PFDA	birth outcomes: gestational age at birth, pre-term birth, term low birthweight, birthweight-for-gestational-age, sex-specific z-scores, both small- and large-for-gestational-age	Bayesian Weighted Sums (BWS)	cohort, maternal age at delivery, parity, maternal educational attainment, and maternal race/ethnicity
Cai 2023	Fetal exposure to organic contaminants revealed by infant hair: A preliminary study in south China.	Body weight, Size & Growth	China		Guangzhou, South China	Cross sectional study	healthy infants recruited from hospitals from January to March 2020	Children	57	infant: 269 days	infant hair	PBDE28, PBDE47, PBDE100, p,p'-DDE	PBDE28, PBDE47, PBDE100, p,p'-DDE	birth weight, birth length, head circumference z scores	BKMR	age, pre-pregnancy BMI, parity, pregnancy weight gain
G√©nard-Walton 2023	Serum persistent organic pollutants and diminished ovarian reserve: a single-exposure and mixture exposure approach from a French case-control study.	Reproductive, female	Europe	France	North-western France	Case control study	AROPE case control study recruited women among couples consulting for infertility between 2016 and 2020	women seeking reproductive treatment	case: 138; control: 151	case: 33.8; control: 32.4	serum	p,p'-DDE, heptachlor epoxide, HCB, Œ≤-HCH, PCB28, PCB74, PCB99, PCB118, PCB138/163, PCB153, PCB170, PCB180, PCB183, PCB187, PCB194, PCB196/203	p,p'-DDE, heptachlor epoxide, HCB, β-HCH, PCB28, PCB74, PCB99, PCB118, PCB138/163, PCB153, PCB170, PCB180, PCB183, PCB187, PCB194, PCB196/203	diminished ovarian reserve	BKMR	age, centre, education level, body mass index, and season of inclusion
Zhang 2022	Associations between polybrominated diphenyl ethers (PBDEs) levels in adipose tissues and blood lipids in women of Shantou, China.	Metabolic	China		Guangdong	Cross sectional study	female patients undergoing plastic surgery recruited from hospitals in 2019	patients	150	35.909999999999997	adipose tissue	PBDE28, PBDE47, PBDE71, PBDE99, PBDE100, PBDE138, PBDE153, PBDE154, PBDE183, PBDE190, PBDE209	PBDE28, PBDE47, PBDE71, PBDE99, PBDE100, PBDE138, PBDE153, PBDE154, PBDE183, PBDE190, PBDE209	blood lipids levels, hypertriglyceridemi, hypercholesterolemia, high total lipids	BKMR	age
Eick 2023	Per- and polyfluoroalkyl substances and psychosocial stressors have a joint effect on adverse pregnancy outcomes in the Atlanta African American Maternal-Child cohort.	Body weight, Size & Growth	United States		Atlanta	Cohort study	mother-child pairs from the Atlanta African American Maternal-Child Cohort recruited from hospitals	mother-child pairs	348	26	serum	PFNA, PFOA, PFOS, PFHxS	PFNA, PFOA, PFOS, PFHxS	birth weight z scores	BKMR; Quantile g-computation	maternal education, maternal age, parity, and any alcohol, tobacco, marijuana use
Ames 2023	Prenatal Exposure to Per- and Polyfluoroalkyl Substances and Childhood Autism-related Outcomes.	Nervous	United States		nationwide	Cohort study	ten cohorts from ECHO cosortium	mother-child pairs	1057		plasma/serum	PFOA, PFOS, PFNA, PFHxS, NMFOSAA_MeFOSAA, PFDA	PFOA, PFOS, PFNA, PFHxS, NMFOSAA_MeFOSAA, PFDA	autism Social Responsiveness Scale (SRS) T-score	Bayesian WQS	ECHO cohort, maternal age, race/ethnicity, educational attainment, parity
Luo 2022	Preconception exposure to perfluoroalkyl and polyfluoroalkyl substances and couple fecundity: A couple-based exploration.	Reproductive	China		Shanghai	Cohort study	Shanghai Birth Cohort (SBC)	couples	936	Females: 29.4; males: 31.3	plasma	PFUA, PFTrDA, PFTeDA, PFNA, PFHxS, PFHpS, PFHpA, PFDoA, PFDA, PFBS, n-PFOS, n-PFOA, iso-PFOS, 8:2 Cl-PFESA, 6:2 diPAP, 6:2 Cl-PFESA, 5m-PFOA, 1m-PFOS, 3,4,5m-PFOS, 2m-PFOS	PFUA, PFTrA, PFTeA, PFNA, PFHxS, PFHpS, PFHpA, PFDoA, PFDA, PFBS, n-PFOS, n-PFOA, iso-PFOS, 8:2Cl-PFESA, 6:2 diPAP, 6:2Cl-PFESA, 5m-PFOA, 1m-PFOS, Σ3,4,5m-PFOS, Σ2m-PFOS	couple fecundity [measured by the time to pregnancy (TTP)] and infertility (i.e., TTP > 12 menstrual cycles)	Quantile g-computation; PCA; WQS	female age, the age difference between couples, BMI, education status, smoking and drinking status from each partner, parity (for all couples) and annual house¬≠ hold income
Kupsco 2022	Prenatal exposure to polybrominated diphenyl ethers and BMI Z-scores from 5 to 14‚Äâyears.	Body weight, Size & Growth	United States		New York	Cohort study	Columbia Children‚Äôs Center for Environmental Health (CCCEH) Mothers and Newborns Cohort recruited between 1996 and 2006	mother-child pairs	289	5-14 years	plasma	PBDE47, PBDE99, PBDE100, PBDE153	PBDE47, PBDE99, PBDE100, PBDE153	BMI z scores	Quantile g-computation	maternal parity, age at birth, ethnicity, receipt of public assistance, completed high school, partnership status, and linear, quadratic child age at visit (centered at age 5), child sex
Benoit 2022	Impact of mixtures of persistent organic pollutants on breast cancer aggressiveness.	Cancer	Europe	France	Paris	Cross sectional study	Patients with breast cancer from the METAPOP cohort from December 2013 to November 2017	patients	91	62	adipose tissue	2,3,7,8-TCDD, 1,2,3,7,8-PeCDD, 1,2,3,4,7,8-HxCDD, 1,2,3,6,7,8-HxCDD, 1,2,3,7,8,9-HxCDD, 1,2,3,4,6,7,8-HpCDD, OCDD, 2,3,7,8-TCDF, 1,2,3,7,8-PeCDF, 2,3,4,7,8-PeCDF, 1,2,3,4,7,8-HxCDF, 1,2,3,6,7,8-HxCDF, 1,2,3,7,8,9-HxCDF, 1,2,3,4,6,7,8-HpCDF, 1,2,3,4,7,8,9-HpCDF, OCDF, PCB77, PCB81, PCB126, PCB169, PCB105, PCB114, PCB118, PCB123, PCB156, PCB157, PCB167, PCB189, PCB28, PCB52, PCB101, PCB138, PCB153,…	2,3,7,8-TCDD, 1,2,3,7,8-PeCDD, 1,2,3,4,7,8-HxCDD, 1,2,3,6,7,8-HxCDD, 1,2,3,7,8,9-HxCDD, 1,2,3,4,6,7,8-HpCDD, OCDD, 2,3,7,8-TCDF, 1,2,3,7,8-PeCDF, 2,3,4,7,8-PeCDF, 1,2,3,4,7,8-HxCDF, 1,2,3,6,7,8-HxCDF, 1,2,3,7,8,9-HxCDF, 1,2,3,4,6,7,8-HpCDF, 1,2,3,4,7,8,9-HpCDF, OCDF, PCB77, PCB81, PCB126, PCB169, PCB105, PCB114, PCB118, PCB123, PCB156, PCB157, PCB167, PCB189, PCB28, PCB52, PCB101, PCB138, PCB153,…	breast cancer metastasis and tumor size	BKMR; WQS	age, BMI, smoking, menopause, family history of breast cancer
Bellavia 2023	Association between chemical mixtures and female fertility in women undergoing assisted reproduction in Sweden and Estonia.	Reproductive, female	Europe	Sweden, Estonia	Uppsala, Tallinn	Cohort study	2 cohorts with women undergoing Assisted reproductive technologies (ART) treatment in 2016 (Sweden) and 2019 (Estonia)	women seeking reproductive treatment	333	34.799999999999997	follicular fluid	PFHxS, PFOA, PFOS, PFNA, PFUA, PFDA	PFHxS, PFOA, PFOS, PFNA, PFUA, PFDA	ovarian sensitivity index	BKMR	age, BMI, parity, previous IVF
Pavuk 2023	Polychlorinated biphenyls, polychlorinated dibenzo-p-dioxins, polychlorinated dibenzofurans, pesticides, and diabetes in the Anniston Community Health Survey follow-up (ACHS II): single exposure and mixture analysis approaches.	Metabolic	United States		Alabama	Cohort study	Anniston Community Health Survey (ACHS II, 2014): 50% African Americans, of middle to lower socio-economic status and education	Adults	310	60.21 (13.2) for no diabetes, 66.79 (14.2) for pre-diabetes, 65.06 (11.8) for diabetes	serum	TEQ1(2,3,7,8-TCDD, 1,2,7,8-PCDD, 1,2,3,4,7,8-HCDD, 1,2,3,6,7,8-HCDD, 1,2,3,7,8,9-HCDD, 1,2,3,4,6,7,8-HCDD, OCDD), TEQ2(2,3,7,8-TCDF, 1,2,3,7,8-PCDF, 2,3,4,7,8-PCDF, 1,2,3,4,7,8-HCDF, 1,2,3,6,7,8-HCDF, 1,2,3,7,8,9-HCDF, 2,3,4,6,7,8-HCDF, 1,2,3,4,6,7,8-HCDF, 1,2,3,4,7,8,9-HCDF, OCDF), TEQ3of mono-ortho PCBs (PCB105, PCB118, PCB156, PCB157, PCB167, PCB189); TEQ4 of non-ortho PCBs (PCB81, PCB126, PCB…	2,3,7,8-TCDD, 1,2,7,8-PCDD, 1,2,3,4,7,8-HxCDD, 1,2,3,6,7,8-HxCDD, 1,2,3,7,8,9-HxCDD, 1,2,3,4,6,7,8-HpCDD, OCDD, 2,3,7,8-TCDF, 1,2,3,7,8-PeCDF, 2,3,4,7,8-PCDF, 1,2,3,4,7,8-HxCDF, 1,2,3,6,7,8-HxCDF, 1,2,3,7,8,9-HxCDF, 1,2,3,4,6,7,8-HpCDF, 1,2,3,4,6,7,8-HpCDF, 1,2,3,4,7,8,9-HpCDF, OCDF, PCB105, PCB118, PCB156, PCB157, PCB167, PCB189, PCB81, PCB126, PCB169, sum of di-ortho PCBs, sum of tri-tetra-orth…	diabetes	BKMR; Quantile g-computation; TEQ	age, sex, race, BMI, total lipids, taking lipid lowering medication, smoking status and family history of diabetes
Wu 2023	Serum per- and polyfluoroalkyl substances and abnormal lipid metabolism: A nationally representative cross-sectional study.	Metabolic	China		nationwide	Cross sectional study	residents aged 3-79 years recruited from surveillance sites between 2017 and 2018	Adults	10855	44.73	serum	PFOA, PFNA, PFDA, PFUA, PFHxS, PFHpS, PFOS, 6:2 Cl-PFESA	PFOA, PFNA, PFDA, PFUA, PFHxS, PFHpS, PFOS, 6:2Cl-PFESA	lipid levels including total cholesterol, LDL-C, HDL-C, non-HDL-C and dyslipidemia	Quantile g-computation	age, gender, education, marital status, residence, nationality, household income, current smoking, current drinking, rice consumption frequency, meat consumption frequency, sea fish consumption frequency, vegetables consumption frequency, BMI, hypertension, eGFR, and diabetes
Liu 2023	Occurrence of legacy and alternative per- and polyfluoroalkyl substances in serum from high exposure population and their disrupting effects on serum lipids and thyroid function.	Endocrine, metabolic	China		Laizhou Bay, Shandong province,	Cross sectional study	residents near chemical producing factories recruited in 2017	adults near contaminated areas	161	NA	serum	PFBA, n-PFOA, PFNA, PFDA, PFOA, 6:2Cl-PFESA, iso-PFOS, n-PFOS	PFBA, n-PFOA, PFNA, PFDA, PFOA, 6:2Cl-PFESA, iso-PFOS, n-PFOS	serum lipids (total cholesterol, total triglyceride, HDL, LDL); thyroid function (free T4, total T4, free T3, total T3, TSH, TPOAb, TGAb)	PCA	gender, BMI, age, education, smoke conditions
Song 2023	Maternal per- and poly-fluoroalkyl substances exposure and child adiposity measures: A birth cohort study.	Body weight, Size & Growth	China		Zhejiang	Cohort study	longitudinal Jiashan Birth Cohort Study	mother-child pairs	937	>= 25 years	plasma	PFHxS, PFOS, PFHxA, PFHpA, PFOA, PFNA, PFDA, PFDS, PFUA, PFDoA, PFTrDA, PFTeDA, PFHxDA	PFHxS, PFOS, PFHxA, PFHpA, PFOA, PFNA, PFDA, PFDS, PFUA, PFDoA, PFTrA, PFTeA, PFHxDA	Child weight and length, ponderal index (PI), weight-for-age z-scores (WAZ) at birth , 1, 3, 6, 8, 12, and 24 months	Quantile g-computation	maternal age, education, income, height, pre-pregnancy weight, parity, and lifestyle factors
Eick 2023	Prenatal exposure to persistent and non-persistent chemical mixtures and associations with adverse birth outcomes in the Atlanta African American Maternal-Child Cohort.	Body weight, Size & Growth	United States		Atlanta	Cohort study	Atlanta African American Maternal-Child Cohort	mother-child pairs	86	26	serum	PFHxS, PFOS, PFOA, PFNA, PFBS, PFHPA, PFDA, PFUA, PFDoA, PFOSA, NETFOSAA, NMFOSAA, PFPEA, PFHXA, PFDS, HCB, p,p'-DDE, Œ≤-HCH, TCPy, o,p'-DDE, transnonachlor, o,p'-DDT, p,p'-DDT, PBDE47, PBDE99, PBDE100, PBDE85, PBDE154, PBDE153	PFHxS, PFOS, PFOA, PFNA, PFBS, PFHPA, PFDA, PFUA, PFDoA, PFOSA, n-EtFOSAA, n-MeFOSAA, PFPEA, PFHXA, PFDS, HCB, p,p'-DDE, β-HCH, TCPy, o,p'-DDE, transnonachlor, o,p'-DDT, p,p'-DDT, PBDE47, PBDE99, PBDE100, PBDE85, PBDE154, PBDE153	gestational age, birthweight z-scores	Quantile g-computation; PCA; BKMR	maternal education, maternal age, parity, alcohol consumption, early pregnant BMI
Yonkman 2023	Using Latent Profile Analysis to Identify Associations Between Gestational Chemical Mixtures and Child Neurodevelopment.	Nervous	Canada		nationwide	Cohort study	mother-child pairs from the Maternal-Infant Research on Environmental Chemicals (MIREC) study recruited from 2008	mother-child pairs	517	NA	plasma	Œ≤-HCH. DDE, oxychlor, transnonachlor, PCB118, PCB138, PCB153, PCB170, PCB180, PCB187, PBDE47	β-HCH. DDE, oxychlor, transnonachlor, PCB118, PCB138, PCB153, PCB170, PCB180, PCB187, PBDE47	cognitive abilities from the Wechsler Preschool and Primary Scale of Intelligence, third edition (WPPSI-III) at 3-4 years	Latent profile analysis; k-means clustering	maternal age, race, education, and marital status, household income, parity, prenatal alcohol, HOME score, and testing city
Smit 2015	﻿Prenatal exposure to environmental chemical contaminants and asthma and eczema in school-age children	Immune	Europe	Greenland, Ukraine and Poland	Greenland, Kharkiv and Warsaw	Cohort study	mother-child pairs from INUENDO birth cohort study	mother-child pairs	492 (Ukriane), 532(Greenland)	maternal: 25.1(Ukraine), 26.8(Greenland); child: 7.1(Ukraine), 8.2(Greenland)	serum	PFDA, PFUA, PFNA, PFDoA, PFOS, PFHxS, p,p;-DDE, PCB153, PFOA, PFHpA	PFDA, PFUA, PFNA, PFDoA, PFOS, PFHxS, p,p'-DDE, PCB153, PFOA, PFHpA	children's asthma and eczema symptoms	PCA	﻿maternal allergy, smoking during pregnancy, educational level, maternal age, child sex, child age at follow-up, gestational age at blood sampling, parity, breastfeeding, and birthweight
Zuk 2021	﻿Environmental contaminants and the disproportionate prevalence of type‑2 diabetes mellitus among Indigenous Cree women in James Bay Quebec, Canada	Metabolic	Canada		Cree First Nation communities of Eeyou Istchee of North Quebec	Cross sectional study	Cree adults of the Multi-Community Environment-and-Health Study of indigenous adults recruited between 2005 and 2009	Adults	419	47.9	plasma	PCB99, PCB105, PCB118, PCB138, PCB153, PCB170, PCB180, PCB183, PCB187, cisnonachlor, Mirex, HCB, oxychlordane, transnonachlor, p,p’-DDT, p,p’-DDE	PCB99, PCB105, PCB118, PCB138, PCB153, PCB170, PCB180, PCB183, PCB187, cisnonachlor, mirex, HCB, oxychlordane, transnonachlor, p,p'-DDT, p,p'-DDE	type 2 diabetes incidence	PCA	﻿a﻿age, lipids, BMI, smoking status, education, parity
Gao 2022	Prenatal Exposure to Per- and Polyfluoroalkyl Substances and Child Growth Trajectories in the First Two Years.	Body weight, Size & Growth	China		Shanghai	Cohort study	Shanghai Birth Cohort(SBC): pregnant women seeking prenatal care in the first trimester were recruited in six collaborating hospitals from 2013 to 2016	mother-child pairs	1350	maternal- majority 25-29 years of age children- birth to 2 years of age	plasma	PFOA, PFOS, PFDA, PFNA, PFUA, PFHxS, PFHpA	PFOA, PFOS, PFDA, PFNA, PFUA, PFHxS, PFHpA	weight, length/height, weight-for-length, head circumference of first two years	WQS	maternal age, maternal education, prepregnancy BMI, fish and seafood intake during pregnancy, parity, and pregnancy eGFR
Wang 2021	Perfluoroalkyl substances and sex hormones in postmenopausal women: NHANES 2013-2016.	Reproductive	United States		Nationwide	Cross sectional study	postmenopausal women from from NHANES 2013-2014 and 2015-2016 cycles	elder women	706	63.0 (median)	serum	PFNA, PFDA,Sm-PFOS, n-PFOS, PFHxS, n-PFOA	PFNA, PFDA, Sm-PFOS, n-PFOS, PFHxS, n-PFOA	total testosterone (TT), free testosterone (FT), estradiol 2(E2), sex hormone binding globulin (SHBG), TT/E2	BKMR; PCA	age, race/ethnicity, BMI, education level, smoking status, drinking status, serum albumin, parity, time since menopause, type of menopause, NHANES survey cycle
Preston 2020	Prenatal exposure to per- and polyfluoroalkyl substances and maternal and neonatal thyroid function in the Project Viva Cohort: A mixtures approach.	Endocrine	United States		Boston, Massachusetts	Cohort study	Project Viva, a birth cohort enrolled women from 1999 - 2002	mother-child pairs	726 mothers, 465 neonates	maternal: 32.5 neonatal: 39.5 weeks	plasma	PFOA, PFOS, PFNA, PFHxS, MeFOSAA, EtFOSAA	PFOA, PFOS, PFNA, PFHxS, MeFOSAA, EtFOSAA	Maternal and neonatal thyroid hormone levels	BKMR; WQS	maternal (maternal age, race/ethnicity, smoking habits, parity, gestational week at blood draw, and fish intake); neonatal (maternal age, race/ethnicity, smoking habits, parity, gestational week at blood draw, age at heel stick, gestational age at birth, and cesarean delivery)
Liew 2020	Maternal Plasma Perfluoroalkyl Substances and Miscarriage: A Nested Case-Control Study in the Danish National Birth Cohort.	Reproductive	Europe	Other: Denmark	nationwide	nested case-control	pregnant women in Danish National Birth Cohort (DNBC) recruited at the first antenatal visit between 1996 and 2002; Cases underwent miscarriage during weeks 12-22; control: pregnancies resulting in live birth	Pregnant women	case: 220; control: 218	NA	plasma	PFOS, PFOA, PFHxS, PFHpS, PFDA, PFOSA, PFNA	PFOS, PFOA, PFHxS, PFHpS, PFDA, PFOSA, PFNA	Miscarriage	WQS	maternal age, parental socio-occupational status, maternal smoking in the first trimester, maternal alcohol intake in the first trimester, gestational week of blood sampling, parity
Fan 2020	Serum albumin mediates the effect of multiple per- and polyfluoroalkyl substances on serum lipid levels.	Metabolic	United States		Nationwide	Cross sectional study	National Health and Nutrition Examination Survey(NHANES) between 2011 and 2014	Adults	1067	47.6	serum	PFOA, PFOS, PFHxS, PFNA	PFOA, PFOS, PFHxS, PFNA	HDL-C, LDL-C, TC, TG	BKMR; WQS	age, gender, race, education level and family poverty income ratio, BMI, smoking status, total energy intake, alcohol use, screen time
Tian 2021	Prenatal exposure to perfluoroalkyl substances and cord plasma lipid concentrations.	Metabolic	China		Shanghai	Cohort study	Shanghai-Minhang Birth Cohort Study recruited from hospitals in 2012	mother-child pairs	306	28.1	plasma	PFOS, PFHxS, PFOA, PFNA, PFDA, PFUdA, PFDdA, PFTrDA	PFOS, PFHxS, PFOA, PFNA, PFDA, PFUA, PFDoA, PFTrA	cord lipid levels: TC, TG, HDL-C, LDL-C	BKMR	maternal age at birth, pre-pregnancy BMI, per capita household income, infant sex, gestational age
Lebeaux 2020	Maternal serum perfluoroalkyl substance mixtures and thyroid hormone concentrations in maternal and cord sera: The HOME Study.	Endocrine	United States		Cincinnati, Ohio	Cohort study	Health Outcomes and Measures of the Environment (HOME) Study enrolled between 2003 and 2006	mother-child pairs	256	maternal- 30	serum	qgcomp(PFOA, PFOS, PFNA, PFHxS); BKMR1(PFOA, PFOS, PFNA, PFHxS); BKMR2(PFOA, FPOS, PFNA, PFHxS, PBDE28, PBDE47, PCB153)	PFOA, PFOS, PFNA, PFHxS, PBDE28, PBDE47, PCB153	Thyroid hormone in cord and maternal serum	BKMR; Quantile g-computation	maternal age at delivery, race/ethnicity, marital status at baseline, maternal educational level, household income, mean log10-transformed cotinine, nulliparity, maternal alcohol usage during pregnancy, maternal pre-pregnancy BMI, infant's sex, gestational week at blood draw
Loreto-Gómez 2018	Prenatal exposure to persistent organic compounds and their association with anogenital distance in infants.	Body weight, Size & Growth	Mexico		Sonora	Cohort study	mother-child pairs from agircultural area	mother-child pairs	boy: 74; girl: 82	maternal:24	serum	p,p'-DDE, p,p'-DDT, o,p'-DDE, PCB28, PCB74, PCB118, PCB138/158, PCB153, PCB170, PCB180	p,p'-DDE, p,p'-DDT, o,p'-DDE, PCB28, PCB74, PCB118, PCB138/158, PCB153, PCB170, PCB180	anogenital distance	PCA	age, height
Janis 2021	Plasma Concentrations of Per- and Polyfluoroalkyl Substances and Body Composition From Mid-Childhood to Early Adolescence.	Body weight, Size & Growth	United States		Boston, Massachusetts	Cohort study	Project Viva birth cohort recruited pregnant women from 1999 - 2002	Children	537	mid-childhood- 7.9 years early teen years- 13.1years	plasma	PFOA, PFOS, MeFOSAA, PFHxS, PFDA, PFNA	PFOA, PFOS, MeFOSAA, PFHxS, PFDA, PFNA	change in BMI Z-score, total fat mass index, truncal fat mass index, lean mass index from mid-child to early adolescence	BKMR	age at enrollment, education, gestational weight gain, age at mid-childhood visit, race/ethnicity, sex, calendar year of blood draw
Chen 2020	Dysregulated lipid and fatty acid metabolism link perfluoroalkyl substances exposure and impaired glucose metabolism in young adults.	Metabolic	United States		Southern California	Cohort study	young adults from Meta-AIR of Southern California Children's Health Study	Adolescents	102	19.2	plasma	PFOA, PFOS, PFHxS	PFOA, PFOS, PFHxS	Triglycerides,VLDL-cholesterol, insulin traits, HOMA-IR and Matsuda Index	BKMR	age, sex, parental education, race/ethnicity, cigarette and e-cigarette smoking status in the past week, physical activity levels and dietary covariates (total calorie intake, percent calorie intake from fat and protein, as well as glycemic index), body fat percent
Artacho-Cordón 2016	Contribution of Persistent Organic Pollutant Exposure to the Adipose Tissue Oxidative Microenvironment in an Adult Cohort: A Multipollutant Approach.	Systemic biomarkers	Europe	Other: Spain	Southern Spain	Cross sectional study	subgroup of patients undergoing noncancer-related surgery at two public hospitals	patients under surgery	271	51.5	adipose tissue	HCB, p,p'-DDE, beta-HCH, PCB138, PCB153, PCB180	HCB, p,p'-DDE, β-HCH, PCB138, PCB153, PCB180	oxidative stress biomarkers	WQS	age, sex, BMI, residence, smoking habit, self-reported exposure to heavy metals
Cluett 2019	Per- and Polyfluoroalkyl Substance Plasma Concentrations and Bone Mineral Density in Midchildhood: A Cross-Sectional Study (Project Viva, United States).	Musculoskeletal	United States		Boston	Cross sectional study	children from Project Viva cohort recruited prenatally from 1999-2002	Children	576	7.9	plasma	PFOA, PFOS, PFDA, PFHxS, MeFOSAA, PFNA	PFOA, PFOS, PFDA, PFHxS, MeFOSAA, PFNA	aBMD z-scores	WQS	maternal age at enrollment, maternal education , individual household income, census tract median household income, child age, sex, race/ethnicity, dairy intake, physical activity, and year of blood draw
Yu 2021	Perfluorooctane sulfonate alternatives and metabolic syndrome in adults: New evidence from the Isomers of C8 Health Project in China.	Metabolic	China		Shenyang, northestern China	Cross sectional study	residents living in at least five years from communities located in five main geographical zones of Shenyang	Adults	1228	61.8 (14.4)	serum	6:2 Cl-PFESA, 8:2 Cl-PFESA, Total PFOS, Total PFOA, PFBA, Total PFHxS, PFHpA, PFNA, PFDA, PFUdA, PFDoA, PFTrDA	4:2FTS, 6:2FTS, 8:2FTS, ADONA, 6:2Cl-PFESA, 8:2Cl-PFESA, PFHxS, PFPeS, PFHpS, PFOS, PFNS, PFDS, PFHpA, PFOA, PFNA, PFDA, PFUA, PFDoA, PFTrA, PFTeA	metobolic symdrome risk	BKMR	age, gender, annual income, smoking, alcohol drinking, physical activity, and seafood consumption
Chang 2021	Associations of single and multiple per- and polyfluoroalkyl substance (PFAS) exposure with vitamin D biomarkers in African American women during pregnancy.	Systemic biomarkers	United States		Atlanta, Georgia	Cohort study	pregnant women from African American Vaginal, Oral, and Gut Microbiome in Pregnancy Study (birth cohort )	Pregnant women	346	Between age 18 and 40 years	serum	PFHxS, PFOS, PFOA, PFNA, PFPeA, PFDA, PFUnDA, NMeFOSAA	PFHxS, PFOS, PFOA, PFNA, PFPeA, PFDA, PFUA, N-MeFOSAA	Vitamin D biomarkers: Total 25(OH)D; Free 25(OH)D	WQS	maternal age, education, BMI, parity, fetal sex, marijuana use, tobacco use, and season of sample collection for 25(OH)D
Batzella 2022	Perfluoroalkyl substance mixtures and cardio-metabolic outcomes in highly exposed male workers in the Veneto Region: A mixture-based approach.	Cardiometabolic	Europe	Other: Italy	municipality of Trissino (province of Vicenza, Veneto Region, Italy)	Cross sectional study	male ex-employees who had worked in a factory that produced PFAS from 1968 to 2018	adults near contaminated areas	232	57.32	serum	PFOA, PFOS, PFHxS, PFNA	PFOA, PFOS, PFHxS, PFNA	total cholesterol (TC); high-density lipoprotein choles- terol (HDL-C); low-density lipoprotein cholesterol (LDL-C)., SBP, DBP	WQS	age-group, education level, smoking habit, alcohol consumption, dyslipidemia or hypertension presence as previously defined, recruitment period
Petersen 2022	Per- and polyfluoroalkyl substances (PFAS) and male reproductive function in young adulthood; a cross-sectional study.	Reproductive	Europe	Other: Denmark	Copenhagen and Aarhus	Cross sectional study	young men from the Fetal Programming of Semen Quality cohort recruited between 1996 and 2002	men	1041	19.2 (median)	plasma	PFHxS, PFOA, PFOS, PFNA, PFDA, PFUnDA	PFHxS, PFOA, PFOS, PFNA, PFDA, PFUA	reproductive parameters	WQS	batch, BMI, smoking status, maternal smoking, family occupational status during pregnancy; semen parameters were also adjusted for abstinence time, spillage and time from ejuculation
Liao 2022	Association of single and multiple prefluoroalkyl substances exposure with preterm birth: Results from a Chinese birth cohort study.	Reproductive	China		Guangxi	Cohort study	Mother-child pairs recruited from the Guangxi Zhuang Birth Cohort	mother-child pairs	1341	34.85	serum	perfluorododecanoic acid (PFDoA), perfluoroundecanoic acid (PFUnA), perfluorodecanoic acid (PFDA), PFOS, perfluorononanoic acid (PFNA), PFOA, perfluorohexane sulfo- nate (PFHxS), perfluoroheptanoic acid (PFHpA), and per- fluorobutanesulfonic acid (PFBS)	PFDoA, PFUA, PFDA, PFOS, PFNA, PFOA, PFHxS, PFHpA, PFBS	preterm birth	BKMR; WQS	maternal age, pre- pregnancy BMI, ethnicity, occupation, gravidity, parity, smoking exposure, alcohol use, cosmetic use, lived in newly decorated house, infant sex
Matta 2022	Associations between persistent organic pollutants and endometriosis: A multiblock approach integrating metabolic and cytokine profiling.	Reproductive	Europe	Other: France	Nantes	Case control study	females seeking surgical interventions on deep endometriosis from clinical-based case-control study between 2018 and 2019	patients	87	control: 32.4; case: 34.5	serum	PCB114, PCB118, PCB156, PCB157, PCB167, PCB28, PCB138, PCB153, PCB180, transnonachlor, p,p'-DDE	PCB114, PCB118, PCB156, PCB157, PCB167, PCB28, PCB138, PCB153, PCB180, transnonachlor, p,p'-DDE	endometriosis risk	BKMR	age, BMI
Rokoff 2022	Prenatal exposure to a mixture of organochlorines and metals and internalizing symptoms in childhood and adolescence.	Nervous	United States		New Bedford, Massachusetts	Cohort study	children of mother-child pairs from the prospective New Bedford Cohort (birth cohort)which recruited from the St. Luke’s Hospital between 1993 and 1998	Children	468	26.5 (maternal) 8.1 (child- CPRS) 15.5 (child- BASC-2 SRP)	cord serum	HCB, p,p'-DDE, PCB(118, 138, 153, 180), Pb, Mn	HCB, p,p'-DDE, PCB118, PCB138, PCB153, PCB180	internalizing symptomps from Conner's Parent Rating Scale (CPRS), BASC-2 Self Report of Personality anxiety and depressive symptons	BKMR	prenatal social disadvantage index score, maternal age at birth, prenatal smoking, seafood and alcohol intake during pregnancy, maternal IQ, Home Observation for Measurement of the Environment score), child sex, child race/ethnicity, child age at assessment
Dickerson 2022	Associations of prenatal exposure to mixtures of organochlorine pesticides and smoking and drinking behaviors in adolescence.	Nervous	United States		Oakland and East Bay areas of California	Cohort study	Child Health and Development Studies (CHDS) recruited between 1959 and 1967	Adolescents	554		serum	o,p'-DDT, p,p'-DDT, o,p'-DDE, Oxychlordane, HCB	o,p'-DDT, p,p'-DDT, o,p'-DDE, Oxychlordane, HCB	Smoking and drinking behaviors in adolescents	BKMR	child’s age at the time of the interview, mother’s race, mother’s age at time of birth, and highest parental education with lipid-adjusted OCP concentrations
Feng 2022	Plasma perfluoroalkyl substance exposure and incidence risk of breast cancer: A case-cohort study in the Dongfeng-Tongji cohort.	Cancer	China		Shiyan	Case-cohort study	case and random sub-cohort recruited from Dongfeng-Tongji cohort which consist of retired worked in the Dongfeng Motor Corporation from 2008 to 2013	Adults	case: 226, cohort: 990	case: 60.9; cohort: 59.9	plasma	qgcomp1(PFOA, PFHxS, PFDA, PFNA, PFHpA, PFOS); qgcomp2(PFDA, PFOA, PFNA, PFHpA); qgcomp3(PFHxS, PFOS)	PFOA, PFHxS, PFDA, PFNA, PFHpA, PFOS, PFDA, PFOA, PFNA, PFHpA, PFHxS, PFOS	breast cancer	Quantile g-computation	age, BMI, smoking, drinking, marital status, education level, occupation type, enrollment year, menopausal status, parity, history of mastitis, use of hormone replacement therapy, and family history of cancer
Jones 2022	Exposure to perfluoroalkyl substances and neonatal immunoglobulin profiles in the upstate KIDS study (2008-2010).	Immune	United States		New York State (excluding NYC)	Cohort study	Upstates KIDS Study recruited pregnant women between 2008 and 2010	Children	2901	NA	newborn dried blood spot	PFOA, PFOS	PFOA, PFOS	infant immunoglobulin levels	Quantile g-computation	infant sex, maternal age, maternal race, parity, pre-pregnancy BMI, infertility treatment
Ding 2022	Per- and Polyfluoroalkyl Substances and Incident Hypertension in Multi-Racial/Ethnic Women: The Study of Women's Health Across the Nation.	Cardiovascular	United States		Boston, MA, Chicago, IL, Pittsburgh, PA, Southeast Michigan, Oakland, CA, Newark, NJ, Los Angeles, CA	Cohort study	midlife women initially free of hypertension from the multiracial and multiethnic SWAN (Study of Women’s Health Across the Nation) with annual follow-up visits between 1999 and 2017	women	1058	49.2 (median)	serum	n-PFOS, Sm-PFOS, n-PFOA, PFNA, MeFOSAA, EtFOSAA, PFHxs	n-PFOS, Sm-PFOS, n-PFOA, PFNA, MeFOSAA, EtFOSAA, PFHxS	blood pressure and incident hypertension	Quantile g-computation	race and ethnicity, study site, education, financial strain, smoking status, environmental tobacco smoke, alcohol consumption, total calorie intake, and menopausal status
Xu 2022	Exposure to per- and polyfluoroalkyl substances as a risk factor for gestational diabetes mellitus through interference with glucose homeostasis.	Metabolic	China		Hangzhou	Case control study	hospital-based case-control enrolled between 2020 and 2021	patients	case: 171 control: 169	case: 32.9 control: 30.2	serum	4:2 FTS, 6:2 FTS, 8:2 FTS, ADONA, 6:2 Cl-PFESA, 8:2 Cl-PFESA, PFHxS, PFPeS, PFHpS, PFOS, PFNS, PFDS, PFHpA, PFOA, PFNA, PFDA, PFUnDA, PFDoA, PFTrDA, PFTeDA	4:2FTS, 6:2FTS, 8:2FTS, ADONA, 6:2Cl-PFESA, 8:2Cl-PFESA, PFHxS, PFPeS, PFHpS, PFOS, PFNS, PFDS, PFHpA, PFOA, PFNA, PFDA, PFUA, PFDoA, PFTrA, PFTeA	GDM, Fasting blood glucose, 1h glucose level, 2h glucose level, HbA1c	BKMR	maternal age, pre-pregnancy BMI, education, occupation, smoking, alcohol drinking, ethnicity, menstrual cycle, menarche age, parity
Zhang 2022	Association between mixed dioxin exposure and hyperuricemia in U.S. adults: A comparison of three statistical models.	Urinary	United States		Nationwide	Cross sectional study	NHANES 2003-2004	Adults	1008	51.08(19.13)	serum	PCB28, PCB66, PCB74, PCB105, PCB118, PCB156, PCB157, 1,2,3,6,7,8-HXCDD; 1,2,3,4,6,7,8-HPCDD; 1,2,3,4,6,7,8,9-OCDD; 2,3,4,7,8-PNCDF; 1,2,3,4,6,7,8-HPCDF	PCB28, PCB66, PCB74, PCB105, PCB118, PCB156, PCB157, 1,2,3,6,7,8-HxCDD, 1,2,3,4,6,7,8-HpCDD, 1,2,3,4,6,7,8,9-OCDD, 2,3,4,7,8-PNCDF, 1,2,3,4,6,7,8-HpCDF	hyperuricemia	BKMR; WQS	age, sex, ethnicity, education level, marital status, alcohol consumption, cotinine concentrations, obesity, diabetes, hypertension, CKD
Liu 2022	Exposure to perfluoroalkyl substances in early pregnancy and the risk of hypertensive disorders of pregnancy: A nested case-control study in Guangxi, China.	Cardiovascular	China		Guangxi	nested case-control	Pregnant women from Guangxi Zhuang Birth Cohort	Pregnant women	case=136, control=408	NA	serum	perfluorododecanoic acid (PFDoA), perfluoroundecanoic acid (PFUnA), perfluorodecanoic acid (PFDA), perfluorooctane sulfonate (PFOS), perfluorononanoic acid (PFNA), perfluorooctanoic acid (PFOA), perfluorohexane sulfonate (PFHxS), perfluoroheptanoic acid (PFHpA), and perfluorobutanesulfonic acid (PFBS)	PFDoA, PFUA, PFDA, PFOS, PFNA, PFOA, PFHxS, PFHpA, PFBS	hypertensive disorders of pregnancy	BKMR; WQS	ethnicity, prepregnancy BMI, occupational status, parity, smoking exposure, alcohol use, regular physical activity, cosmetic use, and fetal sex.
Hu 2022	Associations between environmental exposure to polybrominated diphenyl ethers and nodular goiter risk: A case-control study.	Endocrine	China		Anhui	Case control study	Cases recruited from hospitals between 2017 and 2019; Controls were recruited from community residents within the Wanjiang cohort	Adults	cases: 179, controls: 358	case: 51.7; control: 52.3	plasma	PBDE28, PBDE47, PBDE99, PBDE100, PBDE153, PBDE154, PBDE183, PBDE209	PBDE28, PBDE47, PBDE99, PBDE100, PBDE153, PBDE154, PBDE183, PBDE209	nodular goiter risk	BKMR	age, sex, physical activity, CT-scan exposure history, family history of thyroid diseases, and urinary iodine/creatinine ratio
Hamra 2021	Bayesian Weighted Sums: A Flexible Approach to Estimate Summed Mixture Effects.	Nervous	United States		Philadelphia,California, Maryland	Cohort study	Early Autism Risk Longitudinal Investigation (EARLI) cohort study recruited between 2009 and 2012	Children	166	maternal age: 33-34	serum	PBDE28, PBDE47, PBDE99, PBDE100, PBDE153	PBDE28, PBDE47, PBDE99, PBDE100, PBDE153	Autism Spectrum Disorder (ASD)diagnosis and Social Responsiveness Scores (SRS) at three-year old	Bayesian Weighted Sums (BWS)	Maternal age, family income, maternal race/ethnicity, study site, female versus male sex at birth, and gestational age
Shih 2022	Early-life exposure to perfluoroalkyl substances in relation to serum adipokines in a longitudinal birth cohort.	Metabolic	Europe	Other: Faroe Islands	Torshavn	Cohort study	birth cohort recruited from national hospital in the Faroe Islands from 2007 to 2009	mother-child pairs	463	29.75 for maternal age	serum	perfluorooctane sul- fonic acid (PFOS), perfluorooctanoic acid (PFOA), perfluorohexane sulfonic acid (PFHxS), perfluorononanoic acid (PFNA) and per- fluorodecanoic acid (PFDA)	PFOS, PFOA, PFHxS, PFNA, PFDA	adipokine hormones at birth, 18 months, 5 years and 9 years	BKMR	maternal education, child sex, maternal age, maternal pre-pregnancy BMI, maternal smoking during pregnancy, parity
Bulka 2021	Associations of exposure to perfluoroalkyl substances individually and in mixtures with persistent infections: Recent findings from NHANES 1999-2016.	Immune	United States		Nationwide	Cross sectional study	eight cycles of NHANES 1999-2016	Adults	8778	12-49 years	serum	PFOS, PFOA, PFHxS, PFNA	PFOS, PFOA, PFHxS, PFNA	pathogen burden based on the presence of antibodies to cytomegalovirus, Epstein Barr virus, hepatitis C and E, herpes simplex 1 and 2, HIV, T. gondii, and Toxocara spp	Quantile g-computation	age, race/ethnicity, sex, the ratio of family income to the federal poverty threshold, educational attainment, serum cotinine concentration and BMI
Deziel 2019	Exposure to Polybrominated Diphenyl Ethers and a Polybrominated Biphenyl and Risk of Thyroid Cancer in Women: Single and Multi-Pollutant Approaches.	Cancer	United States		Connecticut	Case control study	cases were female caucasians aged 21 to 84 years between 2010 and 2011	Adults	cases: 250, controls: 250	21-84	serum	PBB153, PBDE28, PBDE47, PBDE99, PBDE100, PBDE153, PBDE209	PBB153, PBDE28, PBDE47, PBDE99, PBDE100, PBDE153, PBDE209	Thyroid cancer	PCA	age, alcohol consumption, years of education
Hwang 2019	A Bayesian multi-dimensional couple-based latent risk model with an application to infertility.	Reproductive	United States		Michigan and Texas	Cohort study	Longitudinal Investigation of Fertility and the Environment (LIFE) Study: 401 couples were followed until an hCG (human chorionic gonadotropin) pregnancy or 12 months of trying without pregnancy	couples	401	female- 29.8 years male- 31.7 years	serum	PCB28, PCB44, PCB49, PCB52, PCB66, PCB74, PCB87, PCB99, PCB101, PCB105, PCB110, PCB114, PCB118, PCB128, PCB138, PCB146, PCB149, PCB151, PCB153, PCB156, PCB157, PCB167, PCB170, PCB172, PCB177, PCB178, PCB180, PCB183, PCB187, PCB189, PCB194, PCB195, PCB196, PCB201, PCB206, PCB209	PCB28, PCB44, PCB49, PCB52, PCB66, PCB74, PCB87, PCB99, PCB101, PCB105, PCB110, PCB114, PCB118, PCB128, PCB138, PCB146, PCB149, PCB151, PCB153, PCB156, PCB157, PCB167, PCB170, PCB172, PCB177, PCB178, PCB180, PCB183, PCB187, PCB189, PCB194, PCB195, PCB196, PCB201, PCB206, PCB209	infertility risk	Bayesian joint latent class	age, BMI, smoking status, serum lipids
Wen 2022	Exposure to Per- and Polyfluoroalkyl Substances and Mortality in U.S. Adults: A Population-Based Cohort Study.	Mortality	United States		Nationwide	Cohort study	population-based cohort pooled from NHANES of 1999-2014	Adults	11747	42.5	serum	MPAH(2-(N-methyl-perfluorooctane sulfonamido) acetic acid), PFDE(perfluorodecanoic acid), PFHS, PFNA, PFOA, PFOS, PFUA	Me-PFOSA, PFHS, PFNA, PFOA, PFOS, PFUA	mortality	k-means clustering	age, sex, race/ethnicity, family income, smoking status, alcohol consumption, physical activity, hypertension, BMI, Ccr, and serum total cholesterol, serum cotinine
Papadopoulou 2021	Prenatal and postnatal exposure to PFAS and cardiometabolic factors and inflammation status in children from six European cohorts.	Cardiometabolic	Europe	UK, France, Spain, Lithuania, Norway, Greece	France, Greece, Lithuania, Norway, Spain, UK	Cohort study	children from Human Early-Life Exposome (HELIX) project consisting of six birth cohorts in Europe	mother-child pairs	1101	8	maternal and child plasma	Prenatal PFOA, prenatal PFNA, prenatal PFHxS, prenatal PFOS, postnatal PFOA, postnatal PFNA, postnatal PFUnDA, postnatal PFHxS, postnatal PFOS	PFOA, PFNA, PFHxS, PFOS, PFOA, PFNA, PFUA, PFHxS, PFOS	cardiometabolic factor: HDL-C, LDL-C, triglycerides, systolic BP, diastolic BP, waist circumference	BKMR	maternal age and education, pre-pregnancy BMI, parity, cohort, child ethnicity, age and sex
Pan 2022	Association between maternal per- and polyfluoroalkyl substance exposure and newborn telomere length: Effect modification by birth seasons.	Systemic biomarkers	China		Guangxi	Cohort study	Guangxi Zhuang Birth Cohort recruited from county-level hospitals between 2015 and 2018	mother-child pairs	499	maternal- 27.8 newborn- 38.7 weeks	serum	per- fluorooctanesulfonic acid (PFOS), perfluorooctanoic acid (PFOA), per- fluorodecanoic acid (PFDA), perfluorobutanesulfonic acid (PFBS), perfluoroheptanoic acid (PFHpA), perfluorononanoic acid (PFNA), perfluorohexanesulfonate (PFHxS), perfluorododecanoic acid (PFDoA), PFUnA	PFOS, PFOA, PFDA, PFBS, PFHpA, PFNA, PFHxS, PFDoA, PFUA	Newborn telomere length	BKMR	Gestational age, birth weight, infant sex, birth seasons, maternal age, occupation, prepreg-nancy BMI, passive smoking, alcohol consumption, parity, pregnancy complications
Xie 2022	Associations between prenatal exposure to perfluoroalkyl substances and neurobehavioral development in early childhood: A prospective cohort study.	Nervous	China		Shanghai	Cohort study	Shanghai-Minhang Birth Cohort Study (S-MBCS) recruited pregnant women from hospitals in 2012	mother-child pairs	614	maternal age: 28.4; child age: 2 and 4 years	plasma	PFHxS, PFOS, PFOA, PFNA, PFDA, PFUdA, PFDoA, PFTrDA	PFHxS, PFOS, PFOA, PFNA, PFDA, PFUA, PFDoA, PFTrA	children neurobehavioral development assessed by Child Behavior Checks for age 1.5 - 5 (Emotionally Reactive, Anxious/Depressed, Somatic Complaints, Withdrawn, Sleep Problems, Attention Problems, Aggressive Behavior))	BKMR	maternal age at delivery, pre-pregnancy BMI, maternal passive smoking before conception, parity, maternal depression during pregnancy, gestational age, maternal fish intake during the first trimester, maternal and paternal education, paternal smoking and drinking before conception, per capita household income.
Tan 2022	Associations of polychlorinated biphenyls exposure with plasma glucose and diabetes in general Chinese population: The mediating effect of lipid peroxidation.	Metabolic	China		Wuhan, Zhuhai	Cross sectional study	residents from Wuhan-Zhuhai cohort: population-based health survey who lived in Wuhan or zhuhai for 5 years or more during 2011-2012	Adults	4498	non-diabetic 52.41; diabetic: 59.98	serum	PCB28, PCB52, PCB101, PCB118, PCB138, PCB153, PCB180	PCB28, PCB52, PCB101, PCB118, PCB138, PCB153, PCB180	fasting plasma glucose level and diabetes risk	BKMR	age, gender, BMI, family income, cigarette smoking status, alcohol drinking status, physical activity, community, hypertension, family history of diabetes, education, total cholesterol (wet weight), and triglyceride (wet weight), or total lipids (lipid-standardized)
Eguchi 2022	Association between Total and Individual PCB Congener Levels in Maternal Serum and Birth Weight of Newborns: Results from the Chiba Study of Mother and Child Health Using Weighted Quantile Sum Regression.	Body weight, Size & Growth	Japan		Chiba and Saitama	Cohort study	Chiba Study of Mother and Child Health (C-MACH) recruited from 2014 to 2015	mother-child pairs	291	maternal age: 33.0(median); child: newborns	serum	PCB74, PCB118, PCB126/178 [co-elute], PCB138, PCB146, PCB153, PCB156, PCB170, PCB177, PCB180, PCB183, PCB187, PCB194, PCB201	PCB74, PCB118, PCB126/178, PCB138, PCB146, PCB153, PCB156, PCB170, PCB177, PCB180, PCB183, PCB187, PCB194, PCB201	birth weight	WQS	maternal age, maternal BMI, number of children, gestational weeks, sex of children, weight gain during pregnancy, drink habit, and smoking habit.
Shen 2022	Perfluoroalkyl substances are linked to incident chronic spontaneous urticaria: A nested case-control study.	Dermal	China		Changsha	Case control study	employees from ten government organizations from population-based nested case control study in 2018	occupational population	case: 70; control: 70	case: 36; control: 36.6	serum	PFBA, perfluorodecanoic acid (PFDA), perfluoroheptanoic acid (PFHpA), PFHxS, PFNA, PFOA, PFOS, perfluoroundecanoic acid (PFUnDA)	PFDA, PFHpA, PFHxS, PFNA, PFOA, PFOS, PFUA	chronic spontaneous urticaria	BKMR	smoking
Galbán-Velázquez 2021	Associations of persistent organic pollutants in human adipose tissue with retinoid levels and their relevance to the redox microenvironment.	Systemic biomarkers	Europe	Other: Spain	Granada province, Southern Spain	Cohort study	Gamo Cohort, patients went through routine surgery recruited from two public hospitals from 2003 to 2004	patients under surgery	183	NA	adipose tissue	p,p′ -DDE, HCB, β-HCH, PCB138, PCB153, PCB180, Dicofol, α-HCH	p,p'-DDE, HCB, β-HCH, PCB138, PCB153, PCB180, dicofol, α-HCH	Retinol and RBP4 levels from both serum and adipose tissue	WQS	age, BMI, sex, education, residence, and consumption of alcohol, fruit, vegetable, meat, dairy products, fish, and milk
Eick 2022	Prenatal PFAS and psychosocial stress exposures in relation to fetal growth in two pregnancy cohorts: Applying environmental mixture methods to chemical and non-chemical stressors.	Body weight, Size & Growth	United States		Urbana-Champaign, Illinois; San Francisco, California	Cohort study	Chemicals in Our Bodie(CIOB) and Illinois Kids Development Study(IKIDS) recruited pregnancy women from 2014 and 2013, respectively	mother-child pairs	876	32	serum	PFOA, PFOS, PFNA, perfluoro butane sulfonate (PFBS), perfluorohexanesulphonic acid (PFHxS), perfluoroheptanoic acid (PFHpA), perfluorodecanoic acid (PFDeA), perfluoroundecanoic acid (PFUdA), perfluorododecanoic acid (PFDoA), perfluorooctane sul-fonamide (PFOSA), methyl-perfluorooctane sulfonamide acetic acid (Me- PFOSA-AcOH), ethyl-perfluorooctane sulfonamide acetic acid (Et- PFOSA-AcOH), preceiv…	PFOA, PFOS, PFNA, PFBS, PFHxS, PFHpA, PFDA, PFUA, PFDoA, PFOSA, Me-PFOSA, EtFOSAA	birth weight z scores	BKMR; Quantile g-computation	maternal education, age, race/ethnicity, pre-pregnancy BMI, parity, cohort
Zhang 2012	Latent class models for joint analysis of disease prevalence and high-dimensional semicontinuous biomarker data.	Reproductive	United States			Cross sectional study	women recruited from hospitals between 1999 and 2000	women	79	between 18 and 40 years of age	serum	62 PCB		endometriosis	latent class model
Yang 2021	Prenatal exposure to organochlorine pesticides and infant growth: A longitudinal study.	Body weight, Size & Growth	China		Wuhan	Cohort study	mother-child pairs recruited from hospitals between 2014 and 2015	mother-child pairs	1039	maternal: 28.2; child: birth, 6month, 12month, 24 month	cord serum	ɑ-HCH, β-HCH, γ-HCH, p,p'-DDE, p,p'-DDD, p,p'-DDT	α-HCH, β-HCH, γ-HCH, p,p'-DDE, p,p'-DDD, p,p'-DDT	BMI z-scores	WQS	infant gender, maternal age, maternal education, pre-pregnancy BMI, pregnancy weight gain, maternal height, parity, passive smoking, duration of breastfeeding
Marks 2021	Prenatal exposure to mixtures of persistent endocrine disrupting chemicals and early menarche in a population-based cohort of British girls.	Reproductive	Europe	Other: United Kingdom	Avon county	nested case-control	girls of mother-child pairs in Avon Longitudinal Study of Parents and Children (ALSPAC) recruited pregnant women between 1991 and 1992	mother-child pairs	case: 218, control: 230	maternal: >25 years(79.3%)	serum	PFOA, PFOS, PFHxS, PFNA, MeFOSAA, EtFOSAA, PCB28, PCB74, PCB99, PCB105, PCB118, PCB138/158, PCB146, PCB153, PCB156, PCB170, PCB172, PCB177, PCB178, PCB180, PCB183, PCB187, PCB194, PCB195, PCB196/203, PCB199, PCB206, HCB, β-HCH, p,p′-DDE, p,p′-DDT	PFOA, PFOS, PFHxS, PFNA, MeFOSAA, EtFOSAA, PCB28, PCB74, PCB99, PCB105, PCB118, PCB138/158, PCB146, PCB153, PCB156, PCB170, PCB172, PCB177, PCB178, PCB180, PCB183, PCB187, PCB194, PCB195, PCB196/203, PCB199, PCB206, HCB, β-HCH, p,p'-DDE, p,p'-DDT	Early menarche	BKMR; WQS	maternal age at menarche, education, parity, pre-pregnancy body mass index, maternal age at delivery, prenatal smoking, and gestational week at sample collection
Stratakis 2020	Prenatal Exposure to Perfluoroalkyl Substances Associated With Increased Susceptibility to Liver Injury in Children.	Hepatic	Europe	France, Greece, Lithuania, Norway, Spain, and the United Kingdom	France, Greece, Lithuania, Norway, Spain, and the United Kingdom	Cohort study	children from Human Early-Life Exposome (HELIX) project consisting of six birth cohorts in Europe	mother-child pairs	1105	maternal: 31, child: 8.2(median)	plasma	PFOA, PFNA, PFOS, PFHxS, PFUnDA	PFOA, PFNA, PFOS, PFHxS, PFUA	liver injury risk, alanine aminotransferase (ALT), aspartate amino- transferase (AST), and gamma-glutamyltransfer- ase (GGT)	BKMR	cohort, maternal age, education level, and prepregnancy BMI, child ethnicity, age, and sex
Feng 2022	Association of increased risk of cardiovascular diseases with higher levels of perfluoroalkylated substances in the serum of adults.	Cardiovascular	United States		Nationwide	Cross sectional study	NHANES 2003-2012	Adults	7904	50.24	serum	PFOA, PFOS, PFNA, PFHS	PFOA, PFOS, PFNA, PFHS	self-reported physician diagnoses of cardiovascular disease	BKMR	race/ethnicity, alcohol consumption in the past year, education level, serum cotinine category, physical activity, family history of CVD, NHANES cycle, age, family poverty-income ratio, BMI and serum total cholesterol
Guo 2021	Umbilical cord serum perfluoroalkyl substance mixtures in relation to thyroid function of newborns: Findings from Sheyang Mini Birth Cohort Study.	Endocrine	China		Sheyang, Jiangsu	Cohort study	Sheyang Mini Birth Cohort Study (SMBCS)	Children	490	maternal- 26.3 years	serum	perfluorobutanesulfonic acid (PFBS),perfluorohexane sulfonate (PFHxS), perfluoroheptanoic acid(PFHpA), perfluoroheptanesulfonic acid (PFHpS), perfluorooctanoicacid (PFOA), perfluorooctane sulfonate (PFOS), perfluorononanoic acid (PFNA), perfluorodecanoic acid (PFDA), perfluoroundecanoic acid(PFUnDA), perfluorododecanoic acid (PFDoA).	PFBS, PFHxS, PFHpA, PFHpS, PFOA, PFOS, PFNA, PFDA, PFUA, PFDoA	Throid hormones: Total triiodothyronine (TT3), total thyroxine (TT4), free triiodothyronine (FT3), free thyroxine (FT4), TSH; thyroid autoantibodies: thyroid peroxidase antibodies (TPOAb)	WQS	maternal age, maternal education, pre-pregnancy BMI, family annual income, gestational age at delivery, passive smoking during pregnancy, infant's sex, parity
Romano 2021	Per- and polyfluoroalkyl substance mixtures and gestational weight gain among mothers in the Health Outcomes and Measures of the Environment study.	Body weight, Size & Growth	United States		Cincinnati, Ohio	Cohort study	pregnant women from Health Outcomes and Measure of the Environment (HOME) prospect pregnancy cohort enrolled in 2003 - 2006	Pregnant women	277	25-34 years of old (63.5%)	serum	PFOA, PFOS, PFHxS, PFNA	PFOA, PFOS, PFHxS, PFNA	Gestational weight gain (GWG), gestational weight gain rate (GWR)	WQS	maternal education, age at delivery, race, pre-pregnancy BMI, household income, log10-serum cotinine from pregnancy, alcohol use during pregnancy, gestational week of blood draw, parity and gestational age at delivery
Margolis 2020	Functional connectivity of the reading network is associated with prenatal polybrominated diphenyl ether concentrations in a community sample of 5 year-old children: A preliminary study.	Nervous	United States		New York city	Cohort study	mother-child pairs recruited from prenatal clinics between 2009 and 2010	mother-child pairs	33	child: 5-6	serum	PBDE47, PBDE99, PBDE100, PBDE153	PBDE47, PBDE99, PBDE100, PBDE153	reading-related neural network	WQS	sex, birthweight, mean motion
Colicino 2022	Prenatal exposure to multiple organochlorine compounds and childhood body mass index.	Body weight, Size & Growth	Europe	Other: Greece	Heraklion, Crete	Cohort study	Rhea cohort enrolled during first comprehensive ultrasound examination between 2007 and 2008	mother-child pairs	279	30.5	serum	HCB, DDE, PCB118, PCB153, PCB138, PCB156, PCB180, PCB170	HCB, DDE, PCB118, PCB153, PCB138, PCB156, PCB180, PCB170	BMI at 4 years, BMI across 4-12 years	Bayesian WQS	maternal age at birth, maternal education, parity, maternal BMI before pregnancy, child sex, child’s age at clinical follow-up visit
Carwile 2021	Prospective associations of mid-childhood plasma per- and polyfluoroalkyl substances and pubertal timing.	Body weight, Size & Growth	United States		Boston	Cohort study	Project Viva, a Boston-area prospective pre-birth cohort	Children	640	13.1	plasma	PFOA, PFOS, PFDA, PFHxS, MeFOSAA, PFNA	PFOA, PFOS, PFDA, PFHxS, MeFOSAA, PFNA	Pubertal timing in 5-item pubertal development score	BKMR	age at outcome, mother’s education, household income, married/cohabiting, maternal age at enrollment, maternal smoking history, maternal age at menarche, child race/ethnicity, breastfeeding duration, and year of blood draw
Gibson 2019	An overview of methods to address distinct research questions on environmental mixtures: an application to persistent organic pollutants and leukocyte telomere length.	Systemic biomarkers	United States		Nationwide	Cross sectional study	NHANES 2001-2002	Adults	1003	20-60 years	serum	PCB74, PCB99, PCB138, PCB153, PCB170, PCB180, PCB187, PCB194, PCB126, PCB169, PCB118, 1,2,3,6,7,8-hxCDD, 1,2,3,4,6,7,8-HpCDD, 1,2,3,4,6,7,8,9-OCDD, 2,3,4,7,8-PnCDF, 1,2,3,4,7,8-HxCDF, 1,2,3,6,7,8-HxCDF, 1,2,3,4,6,7,8-HxCDF	PCB74, PCB99, PCB138, PCB153, PCB170, PCB180, PCB187, PCB194, PCB126, PCB169, PCB118, 1,2,3,6,7,8-hxCDD, 1,2,3,4,6,7,8-HpCDD, 1,2,3,4,6,7,8,9-OCDD, 2,3,4,7,8-PnCDF, 1,2,3,4,7,8-HxCDF, 1,2,3,6,7,8-HxCDF, 1,2,3,4,6,7,8-HxCDF	leukocyte telomere length	k-means clustering	age, square term of age, sex, race/ethnicity, educational attainment, BMI, serum cotinine, blood cell count and distribution
Lazarevic 2022	Prenatal exposure to mixtures of persistent environmental chemicals and fetal growth outcomes in Western Australia.	Body weight, Size & Growth	Australia		Western Australia	Cross sectional study	non-smoking pregnant women from Australian Maternal Exposures to Toxic Substances (AMETS) study recruited between 2008 and 2011	mother-child pairs	166	maternal- 32 years	plasma- PBDE, OCPs, PCBs whole blood- PFAS	PBDE+OCP+Ms; PBDE only (PBDE153, PBDE47); OCP only(p,p-DDE, HCB); PFAS only(PFHxs, PFOS, PFDA, PFNA, PFOA)	PBDE153, PBDE47, p,p'-DDE, HCB, PFHxs, PFOS, PFDA, PFNA, PFOA	Measures of fetal growth included birth weight, birth length, and head circumference, Ponderal index	Bayesian structured additive regression models with spike–slab priors	pre-pregnancy BMI, gestational weight gain, maternal height, maternal age, fish consump-tion, and gestational age
Preston 2020	Associations of Per- and Polyfluoroalkyl Substances (PFAS) With Glucose Tolerance During Pregnancy in Project Viva.	Metabolic	United States		Boston, Massachusetts	Cohort study	Project Viva, a Boston-area prospective pre-birth cohort recruited between 1999 and 2002	Pregnant women	1530	31.9	plasma	PFOS, PFOA, PFHxS, PFNA, EtFOSAA, MeFOSAA	PFOS, PFOA, PFHxS, PFNA, EtFOSAA, MeFOSAA	Glucose tolerance assessed in late second pregnancy trimester	BKMR	maternal age, prepregnancy body mass index, prior history of gestational diabetes mellitus/parity, race/ethnicity, smoking, education
Huang 2022	Environmental exposure to per- and polyfluoroalkyl substances and sleep disturbance in pregnant women: A prospective cohort study.	Nervous	China		Shanghai	Cohort study	pregnant women seeking prenatal care in the first trimester were recruited in six collaborating hospitals from 2013 to 2016	Pregnant women	2763	28.6	plasma	PFOA, PFOS, PFNA, PFDA, PFUA, PFHxS, PFDoA, PFBS, PFHpA	PFOA, PFOS, PFNA, PFDA, PFUA, PFHxS, PFDoA, PFBS, PFHpA	maternal sleep quality	WQS	age, pre-pregnancy BMI, parity, education level, financial difficulty, environmental tobacco smoke exposure, alcohol
Solazzo 2021	The association between prenatal concentrations of polybrominated diphenyl ether and child cognitive and psychomotor function.	Nervous	Canada		Quebec	Cohort study	mother-child pairs recruited from prenatal care visit between 2007 and 2008	mother-child pairs	355	maternal: 36; child: 6.6	plasma	PBDE47, PBDE99, PBDE100, PBDE153	PBDE47, PBDE99, PBDE100, PBDE153	child neurodevelopmental measures: verbal and memory skills, visuospatial processing and attention	Quantile g-computation	maternal age, smoking status during pregnancy, BMI, and total plasma lipids
Warner 2018	Obesity in relation to serum persistent organic pollutant concentrations in CHAMACOS women.	Body weight, Size & Growth	United States		agricultural communities in California	Cohort study	The Center for the Health Assessment of Mothers and Children of Salinas (CHAMACOS) birth cohort recruited from prenatal clinics between 1999 and 2000	women	468	36.4 (5.4)	serum	p,p'-DDT, p,p'-DDE, HCB, β-HCH, transnonachlor, PBDE47, PBDE99, PBDE100, PBDE153, PCB28, PCB74, PCB99, PCB118, PCB138/158, PCB153, PCB170, PCB180	p,p'-DDT, p,p'-DDE, HCB, β-HCH, transnonachlor, PBDE47, PBDE99, PBDE100, PBDE153, PCB28, PCB74, PCB99, PCB118, PCB138/158, PCB153, PCB170, PCB180	BMI, waist circumference, body fat content	BKMR	age, household income status, and years of residence in the United States
García-Villarino 2022	Serum concentrations of persistent organic pollutants mixture during pregnancy and anogenital distance in 8-year-old children from the INMA-Asturias cohort.	Body weight, Size & Growth	Europe	Other: Spain	Aviles	Cohort study	INMA (INfancia y Medio Ambiente [Environment and Childhood]) mother–child cohort study	mother-child pairs	362	maternal: 31 years(median) child: 8 years	serum	qgcomp/BKMR1(HCB, β-HCH, γ-HCH, p,p'-DDD, p,p'-DDE, p,p'-DDT, PCB28, PCB101, PCB118, PCB138, PCB153, PCB180);qgcomp/BKMR2(PBDE28, PBDE47, PBDE99, PBDE153, PBDE154, PBDE209); qgcomp/BKMR3(HCB, β-HCH, γ-HCH, p,p'-DDD, p,p'-DDE, p,p'-DDT, PCB28, PCB101, PCB118, PCB138, PCB153, PCB180, PBDE28, PBDE47, PBDE99, PBDE153, PBDE154, PBDE209)	HCB, β-HCH, γ-HCH, p,p'-DDD, p,p'-DDE, p,p'-DDT, PCB28, PCB101, PCB118, PCB138, PCB153, PCB180, PBDE28, PBDE47, PBDE99, PBDE153, PBDE154, PBDE209	anogenital distance	BKMR; WQS	maternal age, gravidity, smoking during pregnancy, passive smoke exposure during pregnancy, maternal height, pre-pregnancy BMI, children height at 8-years , examiners
Ouidir 2020	Association of Maternal Exposure to Persistent Organic Pollutants in Early Pregnancy With Fetal Growth.	Body weight, Size & Growth	United States		Newark, Delaware; New York, New York; Fountain Valley, California; Long Beach, California; Queens, Flushing, New York; Chicago, Illinois; Birmingham, Alabama; Orange, California; Charleston, South Carolina; New Brunswick, New Jersey; Medford, Massachusetts; Providence, Rhode Island	Cohort study	National Institute of ChildHealth and Human Development Fetal Growth Studies–Singleton cohort - nonobese, low-risk pregnant women before 14 weeks’ gestation between July 1, 2009, and January 31, 2013	mother-child pairs	2284	30.3	plasma	PFASs(N-MeFOSAA, PFDA,PFDoDA, PFDS, PFHpA, PFHxS, PFNA, PFOA, PFOS, PFOSA, PFUnDA); PBDEs (PBDE28, PBDE47, PBDE85, PBDE99, PBDE100,PBDE153, PBDE154, PBDE183, PBDE209); potentially estrogenic PCB (PCB31/ 28, PCB44, PCB49/43, PCB52/73, PCB70/76, PCB90/101/89, PCB182/187, PCB177); dioxin- like PCB (PCB66/80, PCB74/61, PCB105/127, PCB118/106, PCB156, PCB167, PCB128, PCB138/ 158, PCB170); non–dioxin-l…	N-MeFOSAA, PFDA, PFDoA, PFDS, PFHpA, PFHxS, PFNA, PFOA, PFOS, PFOSA, PFUA, PBDE28, PBDE47, PBDE85, PBDE99, PBDE100, PBDE153, PBDE154, PBDE183, PBDE209, β-HCH, γ-HCH, HCB, oxychlordane, transchlordane, transnonachlor, p,p'-DDE, o,p'-DDD, p,p'-DDD, p,p'-DDT, mirex, PCB28/31, PCB44, PCB49/43, PCB52/73, PCB70/76, PCB90/101/89, PCB182/187, PCB177, PCB66/80, PCB74/61, PCB105/127, PCB118/106, PCB156, PC…	fetal growth measures: Fetal head circumference, abdominal circumference, and femur length	BKMR	maternal race/ethnicity, maternal age, pre-pregnancy BMI, parity, highest level of education, marital status, infant sex, gestational age at the time of ultrasound, total plasma lipids and log transformed plasma cotinine level, with repeated measurements of fetal growth
Pearce 2021	Exploring associations between prenatal exposure to multiple endocrine disruptors and birth weight with exposure continuum mapping.	Body weight, Size & Growth	United States		12 clinical sites throughout the United States	Cohort study	Child Health and Human Development’s (NICHD) Fetal Growth Studies – Singleton Cohort recruited between 2009 and 2013	mother-child pairs	604	maternal: 28.5	plasma	HCB, oxychlordane, transnonachlor, p,p'-DDE, PBDE47, PBDE99, PBDE100, PBDE153; PCB 138/158, PCB153, PCB170, PCB180; PFHxS, PFNA, PFOA, PFOS	HCB, oxychlordane, transnonachlor, p,p'-DDE, PBDE47, PBDE99, PBDE100, PBDE153, PCB138/158, PCB153, PCB170, PCB180, PFHxS, PFNA, PFOA, PFOS	birth weight	Exposure continuum mapping (ECM)	maternal age, race/ethnicity, pre-pregnancy body mass index (BMI), education, serum cotinine, total plasma lipids, and infant sex
Zhang 2019	A weighted kernel machine regression approach to environmental pollutants and infertility.	Reproductive	United States		Michigan, Texas	Cohort study	LIFE Study that enrolled 501 couples who were trying to get pregnant	couples	501	male= 31 (median) female= 29 (median)	serum	PCB209, PCB206, PCB201, PCB196, PCB194, PCB187, PCB180, PCB170, PCB156, PCB153, PCB146, PCB138, PCB118, PCB105, PCB99, PCB74, PCB66, PCB28	PCB209, PCB206, PCB201, PCB196, PCB194, PCB187, PCB180, PCB170, PCB156, PCB153, PCB146, PCB138, PCB118, PCB105, PCB99, PCB74, PCB66, PCB28	infertility	weighted kernel machine regression method	NA
Hu 2021	Prenatal exposure to endocrine disrupting chemical mixtures and infant birth weight: A Bayesian analysis using kernel machine regression	Body weight, Size & Growth	Canada		ten Canadian cities	Cohort study	Maternal-Infant Research on Environmental Chemicals (MIREC) Study	mother-child pairs	1857	maternal:over 30 years of age(70%),	plasma	BKMR1 ofOrganochlorine compounds (PCB118, PCB180,Aroclor 1260, DDE, Oxychlordane, transnonachlor); BKMR2 of Perfluoroalkyl substances (PFHxS, PFOS, PFOA)	PCB118, PCB180, Aroclor 1260, DDE, Oxychlordane, transnonachlor, PFHxS, PFOS, PFOA	Infant birth weight	BKMR	maternal age, race, education, smoking status, infant sex, and pre-pregnancy body mass index (BMI), cubic spline terms of gestational age
Colicino 2020	Per- And poly-fluoroalkyl substances and bone mineral density: Results from the Bayesian weighted quantile sum regression	Musculoskeletal	United States		Nationwide	Cross sectional study	2013–2014 NHANES cycle 115 men over 50 years and 117 postmenopausal women. Postmenopausal women included women over 60 years old or women who had not had a menstrual period in the previous 12 months.	elder adults	499	54.73	serum	n-PFOA, n-PFOS, sm-PFOS, PFHxS, ME-PFOSA-AcOH, PFDeA, PFNA, PFUA	n-PFOA, n-PFOS, sm-PFOS, PFHxS, Me-PFOSA, PFDA, PFNA, PFUA	BMD in lumbar spine, total femur, femur neck	Bayesian WQS	Race/ethnicity, sex, physical activity, poverty-income ratio and smoking
Li 2022	Analysis of environmental chemical mixtures and nonalcoholic fatty liver disease: NHANES 1999-2014.	Hepatic	United States		nationwide	Cross sectional study	NHANES 1999-2014	Adults	17878 (HIS-NAFLD group); 8487 (USFLI-NAFLD group)		serum	PFASs(PFDA, PFHxS, N-MeFOSAA, PFBS, PFHpA, PFNA, PFUA, PFDoA); PCDDs( 1,2,3,7,8-PnCDD, 1,2,3,6,7,8-HxCDD, 1,2,3,7,8,9-HxCDD, 1,2,3,4,6,7,8-HpCDD, 1,2,3,4,6,7,8,9-OCDD); PCDFs( 2,3,7,8-TCDF, 1,2,3,7,8-PnCDF, 2,3,4,7,8-PnCDF, 1,2,3,4,7,8-HxCDF, 1,2,3,6,7,8-HxCDF, 1,2,3,7,8,9-HxCDF, 2,3,4,6,7,8-HxCDF, 1,2,3,4,6,7,8,9-OCDF); PCBs( PCB52, PCB66, PCB74, PCB99, PCB101, PCB105, PCB118, PCB128, PCB138, PC…	PFDA, PFHxS, N-MeFOSAA, PFBS, PFHpA, PFNA, PFUA, PFDoA, 1,2,3,7,8-PnCDD, 1,2,3,6,7,8-HxCDD, 1,2,3,7,8,9-HxCDD, 1,2,3,4,6,7,8-HpCDD, 1,2,3,4,6,7,8,9-OCDD, 2,3,7,8-TCDF, 1,2,3,7,8-PnCDF, 2,3,4,7,8-PnCDF, 1,2,3,4,7,8-HxCDF, 1,2,3,6,7,8-HxCDF, 1,2,3,7,8,9-HxCDF, 2,3,4,6,7,8-HxCDF, 1,2,3,4,6,7,8,9-OCDF, PCB52, PCB66, PCB74, PCB99, PCB101, PCB105, PCB118, PCB128, PCB138, PCB146, PCB153, PCB156, PCB157,…	nonalcoholic fatty liver disease (hepatic steatosis index (HSI) and US fatty liver index (USFLI))	WQS	age, sex, race, education, family income-to-poverty ratio, marital status, employment, insurance and self-reported comor¬≠ bidities (hypertension, diabetes, cancer, cardiovascular disease, stroke and emphysema/chronic bronchitis).
Che 2023	Associations between exposure to brominated flame retardants and metabolic syndrome and its components in U.S. adults.	Metabolic	United States		nationwide	Cross sectional study	adults from the NHANES 2007-2016 cycles	Adults	1197	44.3	serum	PBB153, PBDE100, PBDE153, PBDE154, PBDE209, PBDE28, PBDE47, PBDE85, PBDE99	PBB153, PBDE100, PBDE153, PBDE154, PBDE209, PBDE28, PBDE47, PBDE85, PBDE99	metabolic syndrome	BKMR; WQS	urinary creatinine, age, sex, race/ethnicity, education, family poverty level, serum cotinine, alcohol use, physical activity, daily total energy intake, NHANES survey period
Tan 2022	Association between Perfluoroalkyl and Polyfluoroalkyl Substances and Women's Infertility, NHANES 2013-2016.	Reproductive, female	United States		nationwide	Cross sectional study	NHANES 2013-2016	Adults	788	35.479999999999997	serum	PFDA, PFHxS, PFNA, n-PFOA, n-PFOS, Sm-PFOS	PFDA, PFHxS, PFNA, n-PFOA, n-PFOS, Sm-PFOS	women's infertility	BKMR	age, race/ethnicity, BMI, family poverty income ratio, education level, physical activity, smoking status, alcohol drinking, marital status, age of menarche, reproductive history
Cui 2022	Association of exposure to per- and polyfluoroalkyl substances with hemoglobin and hematocrit during pregnancy.	Systemic biomarkers	China		Wuhan	Cross sectional study	pregnant women from the birth cohort between 2013 and 2014	Pregnant women	1044	28.2	serum	PFHpA, PFOA, PFNA, PFDA, PFUA, PFDoA, PFTriDA, PFTeDA, PFBS, PFHxS, PFOS, 6:2 Cl-PFESA, 8:2 Cl-PFESA	PFHpA, PFOA, PFNA, PFDA, PFUA, PFDoA, PFTrA, PFTeA, PFBS, PFHxS, PFOS, 6:2Cl-PFESA, 8:2Cl-PFESA	hemoglobin and hematocrit during pregnancy	WQS	maternal age, pre-pregnancy BMI, education level, family income, parity, passive smoking, iron supplementation during pregnancy, folic supplementation during pregnancy, gestational diabetes mellitus, hypertension during pregnancy, infant sex
Li 2022	Association between prenatal exposure to perfluoroalkyl substances and anogenital distance in female neonates.	Body weight, Size & Growth	China		Shanghai	Cohort study	female infants from Shanghai-Minhang Birth Cohort Study (S-MBCS) recruited in 2012	mother-child pairs	362	mother: 29; child: 3 days	plasma	PFHxS, PFOA, PFTrA, PFOS, PFDoA, PFDA, PFNA, PFUA	PFHxS, PFOA, PFTrA, PFOS, PFDoA, PFDA, PFNA, PFUA	anogenital distance	BKMR; WQS	Maternal age at delivery, maternal education, pre-pregnancy BMI, maternal pre-pregnancy passive smoking, parity, gestational age were adjusted in the model
Lin 2022	Association of maternal perfluoroalkyl substance exposure with postpartum haemorrhage in Guangxi, China.	Reproductive, female	China		Guangxi	Cohort study	women from Guangxi Zhuang birth cohort between 2015 and 2018	women	1496	NA	serum	PFDoA, PFUA, PFDA, PFOS, PFNA, PFOA, PFHxS, PFHpA, PFBS	PFDoA, PFUA, PFDA, PFOS, PFNA, PFOA, PFHxS, PFHpA, PFBS	postpartum haemorrhage	BKMR	age, parity, delivery way, pregnancy complications, sampling point, birthweight, gestational age
Zhang 2022	Prenatal exposure to per- and polyfluoroalkyl substances and childhood adiposity at 7 years of age.	Body weight, Size & Growth	China		Shandong	Cohort study	mother-infant pairs recruited from hospitals of the Laizhou Wan Birth cohort between 2010 and 2013	mother-child pairs	206	maternal: 28.48; child: 7.37	serum	PFUA, PFOSA, PFOA, PFOS, PFNA, PFHxS, PFHpA, PFDoA, PFDA, PFBS	PFUA, PFOSA, PFOA, PFOS, PFNA, PFHxS, PFHpA, PFDoA, PFDA, PFBS	childhood adiposity at 7years including fat mass, BMI, body fat percentage, waist circumference, waist-to-height ratio	WQS	maternal pre-pregnancy BMI, maternal age, maternal education level, gestational week at delivery, monthly family income, smoking status during pregnancy and infant sex
Feng 2022	Associations of exposure to perfluoroalkyl substances with serum uric acid change and hyperuricemia among Chinese women: Results from a longitudinal study.	Urinary	China		Shiyang	Cohort study	female retired workers of the Dongfeng Motor Corporation recruited in 2008 and 2013	occupational population	654	58.3	serum	PFOS, PFOA, PFNA, PFHxS, PFDA, PFHpA	PFOS, PFOA, PFNA, PFHxS, PFDA, PFHpA	annual change in serum uric acid levels and incidence risk of hyperuricemia	Quantile g-computation	age, smoking status, alcohol drinking status, education level, menopausal status, batch to enter the study, baseline estimated glomerular filtration rate
Yang 2022	Associations of perfluoroalkyl and polyfluoroalkyl substances with gestational hypertension and blood pressure during pregnancy: A cohort study.	Cardiovascular	China		Zhejiang	Cohort study	pregnant women recruited from a hospital from the Jiashan Birth Cohort study between 2016 and 2018	Pregnant women	826	28.33	plasma	PFHpA, PFOA, PFOS, PFHxS, PFDA, PFUA, PFNA, PFDoA, PFTrDA	PFHpA, PFOA, PFOS, PFHxS, PFDA, PFUA, PFNA, PFDoA, PFTrA	blood pressure and gestational hypertension during pregnancy	BKMR; Quantile g-computation	age, pre-pregnancy body mass index, educational level, parity, gestational age at blood collection, pre-pregnancy secondhand smoke exposure and monthly household income per capita
Batzella 2022	Associations between Mixture of Perfluoroalkyl Substances and Lipid Profile in a Highly Exposed Adult Community in the Veneto Region.	Metabolic	Europe	Italy	Veneto, Northeastern italy	Cross sectional study	residents of 30 municipalities who were exposed to PFAS via contaminated drinking water recruited in 2017	adults near contaminated areas	34633	39.950000000000003	serum	PFOS, PFOA, PFHxS, PFNA	PFOS, PFOA, PFHxS, PFNA	TC, HDL-C, LDL-C	BKMR; Quantile g-computation; WQS	age, BMI, time-lag between the enrolment and the beginning of the study, and categorical covariates including sex, smoking habits, country of birth, alcohol consumption, education level, laboratory in charge of the analyses of serum lipids and reported food consumption
Liao 2022	Association of serum per- and polyfluoroalkyl substances and gestational anemia during different trimesters in Zhuang ethnic pregnancy women of Guangxi, China.	Reproductive, female	China		Guangxi	Cohort study	Guangxi Zhuang Birth Cohort from June 2015 to April 2019	Pregnant women	821	28.48	serum	PFDoA, PFUA, PFDA, PFNA, PFOA, PFHxS, PFBS	PFDoA, PFUA, PFDA, PFNA, PFOA, PFHxS, PFBS	gestational anemia	BKMR; WQS	maternal age, pre-pregnancy BMI, occupation, gravity, smoking exposure, alcohol use, folic acid supplementation, iron supplementation, gestational diabetes mellitus, hypertensive disorders of pregnancy, infant sex
Braun 2022	Physical activity modifies the relation between gestational perfluorooctanoic acid exposure and adolescent cardiometabolic risk.	Cardiometabolic	United States		Cincinnati, Ohio	Cohort study	mother-child pairs from the HOME Study	mother-child pairs	166	maternal- 28.6 child- 12.3	serum	PFOA, PFOS, PFNA, PFHxS	PFOA, PFOS, PFNA, PFHxS	standardized child cardiometabolic risk scores and its components: central adiposity, blood pressure, dyslipidemia, insulin resistance, adipose tissue dysfunction	WQS	maternal age, maternal education, maternal pre-pregnancy BMI, gestational serum cotinine concentration, parity, child age, child sex, child race, pubertal stage
Reddam 2023	Prenatal exposure to polybrominated diphenyl ethers and birth outcomes.	Body weight, Size & Growth	United States		New York City	Cohort study	mother-child pairs from the Mothers and Newborns prospective birth cohort from the Columbia Center for Children‚Äôs Environmental Health (CCCEH) recruited between 1998 and 2006	mother-child pairs	305	25	serum	PBDE47, PBDE99, PBDE100, PBDE153	PBDE47, PBDE99, PBDE100, PBDE153	birth weight, gestational age, length z-score, weight z-score, head circumference z-score, ponderal index, small for gestational age	Quantile g-computation	parity, environmental tobacco smoke exposure, receipt of public assistance, any reports of financial hardship, and married or partnered at birth
Yang 2023	Association between exposure to perfluoroalkyl substances and uric acid in Chinese adults.	Urinary	China		Tianjin	Cross sectional study	adults recruited from hospitals between 2021 and 2022	Adults	661	57.72	serum	PFOA, TFHSA, PFOS, PFNA, PFDA, PFUA, S4hPOS, SPHeS	PFOA, TFHSA, PFOS, PFNA, PFDA, PFUA, S4hPOS, SPHeS	uric acid	BKMR	age, sex, BMI, hypertension, diabetes, Total cholestero, total triglyceride, smoking, drinking, and creatinine
Liu 2023	Associations between per and polyfluoroalkyl ether sulfonic acids and vitamin D biomarker levels in Chinese newborns.	Systemic biomarkers	China		Wuhan	Cross sectional study	mother-child pairs recruited from medical and health center between 2013 and 2014	mother-child pairs	992	28.17	serum	PFOS, PFOA, PFHxS, PFNA, PFDA, PFUA, PFDoA, PFTrDA, PFBS, 6:2 Cl-PFESA, 8:2 Cl-PFESA	PFOS, PFOA, PFHxS, PFNA, PFDA, PFUA, PFDoA, PFTrA, PFBS, 6:2Cl-PFESA, 8:2Cl-PFESA	circulating vitamin D levels	WQS	maternal age at delivery, prepregnancy BMI, maternal education status, annual household income, parity, passive smoking, hypertensive disorders of pregnancy, gestational diabetes mellitus, neonatal sex and birthseasons
Liao 2023	Association between maternal exposure to per- and polyfluoroalkyl substances and serum markers of liver function during pregnancy in China: A mixture-based approach.	Hepatic	China		Guangxi	Cohort study	pregnant women from Guangxi Zhuang Birth Cohort from June 2015 to April 2019	Pregnant women	420	28.87	serum	PFDoA, PFUA, PFDA, PFOS, PFNA, PFOA, PFHxS, PFHpA, PFBS	PFDoA, PFUA, PFDA, PFOS, PFNA, PFOA, PFHxS, PFHpA, PFBS	maternal serum markers (ALT, AST, GGT, TBIL, DBIL, IBIL) of liver function during pregnancy	BKMR; WQS	maternal age, pre-pregnancy BMI, ethnicity, occupation, gravity, parity, smoking exposure, alcohol use, folic acid supplementation, infant sex
Lefebvre 2022	Associations between internal concentrations of fluorinated and organochlorinated chemicals in women and in vitro fertilization outcomes: A multi-pollutant study.	Reproductive, female	Europe	France	Nantes	Cohort study	women undergoing ICF treatment at Nantes University Hospital between 2019 and 2020	women seeking reproductive treatment	105	33	serum and follicular fluid	PCB28, PCB52, PCB105, PCB101, PCB118, PCB167, PCB157, PCB123, PCB153, PCB138, PCB156, PCB180, PCB114, PCB189, PFUA, PFOS, PFDA, PFOA, PFHxS, g-HCH, Œ≤-HCH, p,p'-DDE, HCB, PeCB, epoxyheptachlor, transnonachlor	PCB28, PCB52, PCB105, PCB101, PCB118, PCB167, PCB157, PCB123, PCB153, PCB138, PCB156, PCB180, PCB114, PCB189, PFUA, PFOS, PFDA, PFOA, PFHxS, γ-HCH, β-HCH, p,p'-DDE, HCB, PeCB, heptachlor epoxide, transnonachlor	In vitro fertilization outcomes: embryo quality and live birth rates	BKMR	maternal BMI, age, anti-Mullerian hormone
Li 2023	Association of exposure to perfluoroalkyl substances and risk of the acute coronary syndrome: A case-control study in Shijiazhuang Hebei Province.	Cardiovascular	China		Hebei Province	Case control study	patients from hospital-based case control study and controls were recruited with routine physical examination with no history of acute coronary syndrome	patients	case- 355 control-355	case- 53.0 control- 53.0	serum	PFOS, PFNA, PFDA, PFOA, PFUA, PFHxS	PFOS, PFNA, PFDA, PFOA, PFUA, PFHxS	acute coronary syndrome	Quantile g-computation	age, BMI, smoking, education level, working environment and drinking water, hypertension, diabetes, hyperlipidemia
Sasaki 2023	Mixture Effects of Polychlorinated Biphenyls (PCBs) and Three Organochlorine Pesticides on Cognitive Function in Mohawk Adults at Akwesasne.	Nervous	United States		New York	Cross sectional study	Akwesasne Mohawk adults aged 17-79 years	Adults	301	17-79 years	serum	HCB, DDE, mirex, low chlorinated PCBs(PCB1, PCB2, PCB3, PCB4, PCB6, PCB7, PCB8, PCB9, PCB10, PCB13, PCB15, PCB16, PCB17, PCB18, PCB19, PCB22, PCB24, PCB25, PCB26, PCB27, PCB28, PCB29, PCB31, PCB32, PCB33, PCB40, PCB42, PCB44, PCB45, PCB46, PCB47, PCB49, PCB51, PCB52, PCB53, PCB56, PCB59, PCB63, PCB64, PCB66, PCB67, PCB70, PCB71, PCB74, PCB77) high chlorinated PCBs (PCB83, PCB84, PCB87, PCB90, PCB…	HCB, DDE, mirex, PCB1, PCB2, PCB3, PCB4, PCB6, PCB7, PCB8, PCB9, PCB10, PCB13, PCB15, PCB16, PCB17, PCB18, PCB19, PCB22, PCB24, PCB25, PCB26, PCB27, PCB28, PCB29, PCB31, PCB32, PCB33, PCB40, PCB42, PCB44, PCB45, PCB46, PCB47, PCB49, PCB51, PCB52, PCB53, PCB56, PCB59, PCB63, PCB64, PCB66, PCB67, PCB70, PCB71, PCB74, PCB77, PCB83, PCB84, PCB87, PCB90, PCB91, PCB92, PCB95, PCB97, PCB99, PCB101, PCB1…	cognitive performance for executive function assessed by digit symbol substitution test	Quantile g-computation	sex, education
Liang 2023	Exposure to perfluoroalkyl and polyfluoroalkyl substances and estimated glomerular filtration rate in adults: a cross-sectional study based on NHANES (2017-2018).	Urinary	United States		nationwide	Cross sectional study	people over 18 years from NHANES in 2017 to 2018	Adults	1700	49.6	serum	PFOA, PFOS, PFNA, PFUA, PFDA, PFHxS	PFOA, PFOS, PFNA, PFUA, PFDA, PFHxS	eGFR	BKMR	gender, age, race, education, smoking status, BMI
Wang 2023	Gestational exposure to perfluoroalkyl substances is associated with placental DNA methylation and birth size.	Body weight, Size & Growth	China		Hebei	Cohort study	mother-child pairs recruited between 2013 and 2014	mother-child pairs	180	27.5	placenta	PFOS, PFOA, PFHxS, PFUA, PFNA, PFDA, PFDoA, PFHpS	PFOS, PFOA, PFHxS, PFUA, PFNA, PFDA, PFDoA, PFHpS	birth size, placental DNA methylation	WQS	DNA methylation: BMI before pregnancy, gestational weeks, GDM, parity, baby sex, average intake of carbohydrate, protein, and fat during pregnancy, and physical activity; birth size: age, BMI before pregnancy, gestational weeks, GDM, parity, baby sex, average intake of carbohydrate, protein, and fat during pregnancy, and physical activity
Ding 2023	Associations of perfluoroalkyl substances with adipocytokines in umbilical cord serum: A mixtures approach.	Systemic biomarkers	China		Sheyang Jiangsu	Cross sectional study	Mother-child pairs from the Sheyang Mini Birth Cohort Study	mother-child pairs	1111	<35 (90.6%)	serum	PFDoA, PFUA, PFDA, PFOS, PFNA, PFHpS, PFOA, PFHxS, PFHpA, PFBS	PFDoA, PFUA, PFDA, PFOS, PFNA, PFHpS, PFOA, PFHxS, PFHpA, PFBS	adipocytokines in umbilical cord serum	BKMR	maternal factors (age, occupational type, educational level, family annual income, pre-pregnancy BMI, gestational weight gain, weekly physical activity, smoking during pregnancy, parity) and infant factors (sex and gestational age).
Cohen 2023	Exposure to perfluoroalkyl substances and women's fertility outcomes in a Singaporean population-based preconception cohort.	Reproductive, female	Singapore			Case control study	Pregnant women nested in the Singapore Preconception Study of Long-Term Maternal and Child Outcomes (S-PRESTO) recruited between 2015 and 2017	Pregnant women	382	20.399999999999999	serum	PFDA, PFOS, PFOA, PFHpA, PFHxS, PFNA, PFHpS	PFDA, PFOS, PFOA, PFHpA, PFHxS, PFNA, PFHpS	Time to pregnancy, clinical pregnancy and live birth	Bayesian WQS	analytical batch, age at recruitment, education, ethnicity, and parity
Wu 2023	Combined exposure to multiple dioxins and dioxin-like polychlorinated biphenyls on hypertension among US adults in NHANES: a cross-sectional study under three statistical models.	Cardiovascular	United States		nationwide	Cross sectional study	NHANES 2003-2004	Adults	976	341 >= 60 years of age	serum	PCB28, PCB66, PCB74, PCB105, PCB118, PCB156, PCB157, 1,2,3,6,7,8-HxCDD, 1,2,3,4,6,7,8-HpCDD, 1,2,3,4,6,7,8-HpCDF , 3,3′,4,4′,5-PNCB, 2,3,4,7,8-PnCDF, 1,2,3,4,6,7,8,9-OCDD	PCB28, PCB66, PCB74, PCB105, PCB118, PCB156, PCB157, 1,2,3,6,7,8-HxCDD, 1,2,3,4,6,7,8-HpCDD, 1,2,3,4,6,7,8-HpCDF , 3,3′,4,4′,5-PNCB, 2,3,4,7,8-PnCDF, 1,2,3,4,6,7,8,9-OCDD	hypertension	BKMR; WQS	age, gender, race/ethnicity, education level, poverty-income ratio, BMI, physical activity, serum cotinine concentration and alcohol consumption
Zhou 2023	Associations of prenatal PFAS exposure and early childhood neurodevelopment: Evidence from the Shanghai Maternal-Child Pairs Cohort.	Nervous	China		Shanghai	Cohort study	Shanghai Maternal-Child Pairs Cohort	mother-child pairs	1285	29.3	serum	PFOA, PFOS, PFDA, PFNA, PFTrA, PFDoA, PFHxS, PFBA, 8:2Cl-PFESA, 6:2Cl-PFESA	PFOA, PFOS, PFDA, PFNA, PFTrA, PFDoA, PFHxS, PFBA, 8:2Cl-PFESA, 6:2Cl-PFESA	Neurodevelopment assessed by the Age and Stage Questionnaires Score at 2, 6,12,24 months of ages	Quantile g-computation	age, pre-pregnancy weight, height, family income, maternal education, tobacco use, alcohol consumption
Han 2023	Associations of brominated flame retardants exposure with chronic obstructive pulmonary disease: A US population-based cross-sectional analysis.	Respiratory	United States		nationwide	Cross sectional study	NHANES from 2007 to 2016	Adults	7591	47.31	serum	PBDE17, PBDE28, PBDE47, PBDE66, PBDE85, PBDE99, PBDE100, PBDE153, PBDE154, PBDE183, PBDE209, PBB153	PBDE17, PBDE28, PBDE47, PBDE66, PBDE85, PBDE99, PBDE100, PBDE153, PBDE154, PBDE183, PBDE209, PBB153	Chronic obstructive pulmonary disease prevalence	Quantile g-computation; WQS	age, gender, race/ethnicity, FIR, BMI, smoking status, physical activity, diabetes
Cao 2023	Prenatal exposure to perfluorooctane sulfonate alternatives and associations with neonatal thyroid stimulating hormone concentration: A birth cohort study.	Endocrine	China		Wuhan	Cohort study	mother-child pairs from a birth cohort in wuhan recruited between 2013 and 2014	mother-child pairs	1015	28.2	serum	PFOA, PFOS, PFBS, PFHxS, 6:2 Cl-PFESA, 8:2 Cl-PFESA	PFOA, PFOS, PFBS, PFHxS, 6:2Cl-PFESA, 8:2Cl-PFESA	neonatal thyroid stimulating hormone	WQS	maternal age, pre- pregnancy BMI, maternal education, annual household income, parity, passive smoking during pregnancy, infant sex, presence of GDM or HDP
Reina-P√©rez 2023	Cross-sectional associations of persistent organic pollutants measured in adipose tissue and metabolic syndrome in clinically diagnosed middle-aged adults.	Metabolic	Europe	Spain	Malaga	Cross sectional study	patients undergoing non-oncologic surgery in Endocrinology and Nutrition Unit and the Surgery Unit at the Virgen de la Victoria University Hospital	patients	117	47	adipose tissue	HCB, p,p‚Äô-DDE, o,p‚Äô-DDT, Œ≥-HCH, PCB138, PCB153, PCB180	HCB, p,p'-DDE, o,p'-DDT, γ-HCH, PCB138, PCB153, PCB180	metabolic syndrome components (fasting glucose, triglycerides, HDL cholesterol, blood pressure, waist circumference)	WQS	age, sex, BMI
Tian 2023	In utero exposure to per-/polyfluoroalkyl substances (PFASs): Preeclampsia in pregnancy and low birth weight for neonates.	Cardiovascular	China		Zhejiang	Cohort study	mother-child pairs recruited from a hospital between 2020 and 2021	mother-child pairs	251	30.5	serum	PFHpA, PFOA, PFNA, PFDA, PFUA, PFDoA, PHTrDA, PFDoA, PFTrDA, PFHxS, PFOS, PFDS, 4:2FTS, ADONA, 6:2FTS, 6:2 Cl-PFESA, 8:2 Cl-PFESA	PFHpA, PFOA, PFNA, PFDA, PFUA, PFDoA, PHTrA, PFDoA, PFTrA, PFHxS, PFOS, PFDS, 4:2FTS, ADONA, 6:2FTS, 6:2Cl-PFESA, 8:2Cl-PFESA	preeclampsia, blood pressure levels	BKMR	maternal age, pre-pregnancy BMI, education, occupation, smoking, alcohol drinking, ethnicity, menstrual cycle, menarche age, and parity
Kim 2023	Exposure to serum perfluoroalkyl substances and biomarkers of liver function: The Korean national environmental health survey 2015-2017.	Hepatic	South Korea		nationwide	Cross sectional study	adults from the Korean National Environmental Health Survey (KoNEHS) Cycle 3 from 2015 to 2017	Adults	1404	52	serum	PFOA, PFOS, PFHxS, PFDA, PFNA	PFOA, PFOS, PFHxS, PFDA, PFNA	liver function biomarkers ALT, AST, CGT	BKMR; Quantile g-computation	age, sex, education level, monthly household income, smoking status, BMI, heavy drinking, regular exercise
Wang 2023	Mediating effect of endocrine hormones on association between per- and polyfluoroalkyl substances exposure and birth size: Findings from sheyang mini birth cohort study.	Body weight, Size & Growth	China		Jiangsu	Cross sectional study	mother-infant pairs recruited from Sheyang Mini Birth Cohort Study between 2009 and 2010	mother-child pairs	1087	26	cord serum	PFOA, PFOS, PFHpA, PFNA, PFDA, PFHxS, PFUA, PFBS, PFDoA, PFHpS, PFDS, PFOSA	PFOA, PFOS, PFHpA, PFNA, PFDA, PFHxS, PFUA, PFBS, PFDoA, PFHpS, PFDS, PFOSA	endocrine hormones, birth size	BKMR	maternal age, maternal BMI, maternal weight gain during pregnancy, maternal education level, family annual income, passive smoke, parity, gestational week and gender
Zang 2023	Exposure to per- and polyfluoroalkyl substances in early pregnancy, risk of gestational diabetes mellitus, potential pathways, and influencing factors in pregnant women: A nested case-control study.	Metabolic	China		Shanghai	Case control study	pregnant women nested in a prospective cohort study recruited between 2019 and 2020	Pregnant women	case: 295, control: 295	case: 31.6; control: 31.5	serum	PFHpA, PFOA, PFNA, PFDA, PFUA, PFDoA, PFBS, PFPeS, PFHxS, PFHpS, PFOS, 6:2 Cl-PFESA, 8:2 Cl-PFESA	PFHpA, PFOA, PFNA, PFDA, PFUA, PFDoA, PFBS, PFPeS, PFHxS, PFHpS, PFOS, 6:2Cl-PFESA, 8:2Cl-PFESA	Gestational diabetes mellitus and glucose homeostasis	BKMR	maternal age, pre-pregnancy BMI, education, parity, spontaneous abortion times, pregnancy mode, sampling time and serum lipids
Li 2023	Sex-specific associations between legacy and novel per- and polyfluoroalkyl substances and telomere length in newborns in Wuhan, China: Mixture and single pollutant associations.	Systemic biomarkers	China		Wuhan	Cross sectional study	newborns recruited from a hospital between 2014 and 2015	Children	908	28.8	serum	8:2 Cl-PFESA, PFHxS, PFOS, PFOA, PFHpA, PFTeDA, PFBS, PFNA, PFUA, PFTrDA, 6:2 Cl-PFESA, PFDoA, PFDA	8:2Cl-PFESA, PFHxS, PFOS, PFOA, PFHpA, PFTeA, PFBS, PFNA, PFUA, PFTrA, 6:2Cl-PFESA, PFDoA, PFDA	telomere length	WQS	maternal age at delivery, pre-pregnancy body mass index, maternal education, passive smoking during pregnancy, parity, gestational age, neonatal sex, birth season
Goodrich 2023	Metabolic Signatures of Youth Exposure to Mixtures of Per- and Polyfluoroalkyl Substances: A Multi-Cohort Study.	Metabolic	United States		Southern California	Cross sectional study	Study of Latino Adolescents at Risk (SOLAR) cohort recruited from clinical trial units between 2001 and 2012 and Metabolic and Asthma Incidence Research (Meta-AIR) of Children's Health Study which recruited from clinical trial units between 2014 and 2018	Adolescents	SOLAR: 312; Meta-AIR: 137	SOLAR: 11.3; Meta-AIR: 19.4	plasma	PFOS, PFHxS, PFHpS, PFOA, PFNA, PFDA	PFOS, PFHxS, PFHpS, PFOA, PFNA, PFDA	metabolic signatures	Bayesian hierarchical regression modeling approach with g-computation (BHRM-g)	sex, developmental stage, parental education, study wave/cohort
Zeng 2023	Perfluoroalkyl Acids in Follicular Fluid and Embryo Quality during IVF: A Prospective IVF Cohort in China.	Reproductive, female	China		Guangxi	Cohort study	Couples recruited from infertility center from the Guangxi In Vitro Fertilization and the Environment Study (GIVES) in 2018	women seeking reproductive treatment	729	32.700000000000003	follicular fluid	Br-PFOS, n-PFOS, n-PFOA, PFDA, PFHxS, PFHpS, PFNA, PFUA, PFTrDA	br-PFOS, n-PFOS, n-PFOA, PFDA, PFHxS, PFHpS, PFNA, PFUA, PFTrA	high-quality embryo rate	BKMR	women‚Äôs age, family income, prepregnancy BMI, infertility diagnosis, parity, stimulation protocol, and regular seafood consumption.
Lazarevic 2023	Liver and cardiometabolic markers and conditions in a cross-sectional study of three Australian communities living with environmental per- and polyfluoroalkyl substances contamination.	Metabolic, hepatic	Australia		Katherine, Alice Springs, Oakey, Dalby, Williamtown, Kiama and Shellharbour	Cross sectional study	6 Australian communities (3 known environmental PFAS-contamination and 3 comparison communities) recruited through Australian Government Voluntary Blood Testing Program for PFAS in 2019-2020	Adults	1762	mean age at each community is 51-61	serum	PFOS, br-PFOS, PFOA, PFHxS	PFOS, br-PFOS, PFOA, PFHxS	lipid biomarkers (total cholesterol, HDL, LDL, triglycerides) and liver biomarkers (ALT, AST, GGT, ALP, serum albumin, total protein)	BKMR	sex, age, education level, gross household annual income
Schillemans 2023	Cross-sectional associations between exposure to per- and polyfluoroalkyl substances and body mass index among European teenagers in the HBM4EU aligned studies.	Body weight, Size & Growth	Europe	Norway, Sweden, Slovakia, Slovenia, Greece, Spain, France, Belgium, Germany	Nationwide	Cross sectional study	HBM4EU aligned studie: NEBII, Riksmaten adolescents, PCB cohort, SLO CRP, CROME, BEA, ESTEBAN, FLEHS IV, GerES V-sub	Adolescents	1957	14.5	plasma	PFHxS, PFOS, PFOA, PFNA	PFHxS, PFOS, PFOA, PFNA	BMI in teenagers/adolescents	Quantile g-computation	highest education level of the household, consumption of several dietary components, breastfeeding, birthweight, study center
Lin 2023	Associations of per- and polyfluoroalkyl substances and alternatives with reproductive hormones in women of childbearing age.	Reproductive, female	China		nationwide	Cross sectional study	reproductive-aged females recruited between 2014 and 2016	women	433	29.6	plasma	PFDoA, PFUA, PFBA, PFHpS, PFDA, PFOA, PFHxS, HFPO-DA, PFNA, 6:2CI-PFESA, PFHpA, 8:2 CI-PFESA, PFBS, PFHxA, PFOS	PFDoA, PFUA, PFBA, PFHpS, PFDA, PFOA, PFHxS, HFPO-DA, PFNA, 6:2Cl-PFESA, PFHpA, 8:2Cl-PFESA, PFBS, PFHxA, PFOS	reproductive hormones	Quantile g-computation	age, BMI, age at menarche, gravity, menstrual cycle, study site, income, education
Aung 2023	Maternal per- and poly-fluoroalkyl substances exposures associated with higher depressive symptom scores among immigrant women in the Chemicals in Our Bodies cohort in San Francisco.	Nervous	United States		San Francisco, California	Cohort study	Pregnant women from the Chemicals in Our Bodies (CIOB) prospective pregnancy cohort	Pregnant women	425	33.6 (not depressed); 30.7 (risk of depressed)	serum	PFNA, PFOA, PFHxS, PFOS, Me-PFOSA-AcOH, PFDeA, PFUA	PFNA, PFOA, PFHxS, PFOS, Me-PFOSA, PFDA, PFUA	depressive symptoms during pregnancy	Quantile g-computation	maternal age, education, pre-pregnancy BMI, parity
Zhang 2023	Prenatal perfluoroalkyl substances exposure and neurodevelopment in toddlers: Findings from SMBCS.	Nervous	China		Jiangsu	Cohort study	mother-child pairs recruited from a hospital between 2009 and 2010 of the Sheyang Mini Birth Cohort Study (SMBCS)	mother-child pairs	716	26.1	serum	PFHpA, PFOA, PFNA, PFDA, PFUA, PFDoA, PFBS, PFHxS, PFHpS, PFOS, PFCA, PFSA	PFHpA, PFOA, PFNA, PFDA, PFUA, PFDoA, PFBS, PFHxS, PFHpS, PFOS, PFCA, PFSA	development quotient z-scores from the Developmental Screen Test for Children Aged 0‚Äì6 Years (DST) at 1 year old and the Gesell Developmental Schedules (GDS) (Dukes and Buttery, 1982) at 2 and 3 years old	BKMR	weight gain during pregnancy, gestational weeks, delivery mode, maternal occupation, maternal education levels, paternal occupation, birth weight, parity and child‚Äôs sex.
Wang 2023	Maternal plasma perfluoroalkyl substances concentrations in early pregnancy and cardiovascular development in offspring: A prospective cohort study.	Cardiovascular	China		Shanghai	Cohort study	Shanghai Birth Cohort	mother-child pairs	957	maternal: 30.7 child: 14.4 weeks	plasma	PFOA, PFOS, PFNA, PFDA, PFUA, PFHxS, PFOSA, PFBS, PFDoA, PFHpA	PFOA, PFOS, PFNA, PFDA, PFUA, PFHxS, PFOSA, PFBS, PFDoA, PFHpA	cardiovascular development in children at 4 years: cardiac intraventricular and posterior wall thickness, relative wall thickness, and carotid artery intima-media	BKMR	maternal age, pre-pregnancy BMI, household income, educational levels, offspring gender
Li 2023	Prenatal Exposure to Legacy and Alternative Per- and Polyfluoroalkyl Substances and Neuropsychological Development Trajectories over the First 3 Years of Life.	Nervous	China		Guangdong	Cohort study	children from the Maoming Birth Cohort Study which recruited between 2015 and 2018	mother-child pairs	718	mom	serum	WQS1(6:2 Cl-PFESA, 8:2 Cl-PFESA, PFBA, PFHxA); WQS2(linear PFHxS, branched, PFHxS, linear PFOS, 1m-PFOS, 3+4+5m-PFOS, 6m-PFOS, m2-PFOS, PFOA, PFNA, PFDA, PFDoA, PFTrDA, PFUA)	6:2Cl-PFESA, 8:2Cl-PFESA, PFBA, PFHxA, n-PFHxS, br-PFHxS, n-PFOS, 1m-PFOS, Σ3,4,5m-PFOS, 6m-PFOS, m2-PFOS, PFOA, PFNA, PFDA, PFDoA, PFTrA, PFUA	neuropsychological development trajectory of first three years of children's life	WQS	maternal age, gestational age, pre-pregnancy BMI, maternal education, parity, family income, smoking during pregnancy, alcohol drinking, child sex
Borghese 2022	Individual and mixture associations of perfluoroalkyl substances on liver function biomarkers in the Canadian Health Measures Survey.	Hepatic	Canada		Nationwide	Cross sectional study	adults from the cycle 1(2007-2009), cycle 2 (2009-2011), cycle 5 (2016-2017) pf the Canadian Health Measures Survey	Adults	3659	20-74	plasma	PFOA, PFOS, PFHxS, PFNA, PFDA, PFUDA	PFOA, PFOS, PFHxS, PFNA, PFDA, PFUA	Liver function: AST, ALT, GGT, ALP, total bilirubin	Quantile g-computation	sex, BMI, physical activity levels
Roberts 2022	Persistent organic pollutant exposure contributes to Black/White differences in leukocyte telomere length in the National Health and Nutrition Examination Survey.	Systemic biomarkers	United States		nationwide	Cross sectional study	NHANES from the 199-2000 and the 2001-2002 cycles	Adults	1251	50.8	serum	PCB74, PCB118, PCB126, PCB138, PCB153, PCB169, PCB170, PCB180, PCB187, 1,2,3,4,6,7,8-HpCDF, 2,3,4,7,8-PeCDF, 1,2,3,4,7,8-HxCDF, 1,2,3,6,7,8-HxCDD, 1,2,3,4,6,7,8-HpCDD, OCDD	PCB74, PCB118, PCB126, PCB138, PCB153, PCB169, PCB170, PCB180, PCB187, 1,2,3,4,6,7,8-HpCDF, 2,3,4,7,8-PeCDF, 1,2,3,4,7,8-HxCDF, 1,2,3,6,7,8-HxCDD, 1,2,3,4,6,7,8-HpCDD, 1,2,3,4,6,7,8,9-OCDD	leukocyte telomere length	TEQ; first principal direction of mediation (PDM); PCA	age, sex, body mass index (BMI), or smoking status
H√¶rvig 2022	Maternal Exposure to Per- and Polyfluoroalkyl Substances (PFAS) and Male Reproductive Function in Young Adulthood: Combined Exposure to Seven PFAS.	Reproductive, male	Europe	Denmark	Copenhagen, Aarhus	Cohort study	Fetal Programming of Semen Quality of the Danish National Birth Cohort recruited between 2017 and 2019	mother-child pairs	864	19	plasma	PFHxS, PFHpA, PFOA, PFOS, PFNA, PFDA, PFUA	PFHxS, PFHpA, PFOA, PFOS, PFNA, PFDA, PFUA	male reproductive parameters	WQS	prepregnancy BMI, maternal age, household occupational status, maternal smoking, trimester of blood sampling, batch, abstinence time, and spillage.
Zhang 2023	Red Blood Cell Folate Modifies the Association between Serum Per- and Polyfluoroalkyl Substances and Antibody Concentrations in U.S. Adolescents.	Immune	United States		nationwide	Cross sectional study	adolescents aged 12-19 years from the NHANES 2003-2004 and 2009-2010 cycles	Adolescents	918	15.5	serum	PFOA, PFOS, PFHxS, PFNA	PFOA, PFOS, PFHxS, PFNA	measles, rubella, or mumps antibody levels	BKMR; Quantile g-computation	age, sex, race, income-poverty ratio, BMI, serum cotinine concentrations, survery cycle, dietary intake of milk and milk products, eggs and meat
Zhang 2023	Individual and mixtures of polychlorinated biphenyls and organochlorine pesticides exposure in relation to metabolic syndrome among Chinese adults.	Metabolic	China		Wuhan	Cross sectional study	resident adults in Wuhan from the Health Management Center of Tongji Hospital from March to May 2019	Adults	1996	45	serum	Œ≤-HCH, p,p'-DDE, p,p'-DDD, p,p'-DDT, heptachlor epoxide, PCB52, PCB153, PCB180	β-HCH, p,p'-DDE, p,p'-DDD, p,p'-DDT, heptachlor epoxide, PCB52, PCB153, PCB180	metabolic syndrome: central obesity, hyperglycemia, hypertriglyceridemia, low HDL-C, hypertension	Quantile g-computation; WQS	age, gender, education level, smoking status, alcohol, physical activity, vegetable intake, and meat intake
Kaur 2023	Cross-sectional associations of maternal PFAS exposure on SARS-CoV-2 IgG antibody levels during pregnancy.	Immune	United States		New York City	Cross sectional study	Pregnant women with SARS-CoV-2 IgG antibody from the Generation C Study, birth cohort established at the beginning of the COVID-19 pandemic	Pregnant women	72	32	plasma	n-PFOA, PFHxS, PFHpS, PFHxA, PFNA, PFOS, PFUA, PFBS, PFDA	n-PFOA, PFHxS, PFHpS, PFHxA, PFNA, PFOS, PFUA, PFBS, PFDA	SARS-CoV-2 antibody levels	WQS	maternal age, gestational age at which SARS-CoV-2 IgG titer was measured, COVID-19 vaccination status prior to IgG titer measurement, maternal race/ethnicity, parity, type of in¬≠surance, and pre-pregnancy BMI
Wang 2023	Poly- and perfluoroalkyl substances exposure during pregnancy and postpartum depression: Evidence from the Shanghai birth cohort.	Nervous	China		Shanghai	Cohort study	Pregnant women from the Shanghai Birth Cohort	Pregnant women	2741	28.5	plasma	PFOS, PFOA, PFNA, PFDA, PFUA, PFHpA, PFBS, PFHxS, PFDoA	PFOS, PFOA, PFNA, PFDA, PFUA, PFHpA, PFBS, PFHxS, PFDoA	postpartum depression	Quantile g-computation	maternal age, maternal education level, maternal pre-pregnancy BMI, parity
Wang 2023	Prenatal exposure to perfluoroalkyl substances and child intelligence quotient: Evidence from the Shanghai birth cohort.	Nervous	China		Shanghai	Cohort study	Shanghai birth cohort	mother-child pairs	2031	4	serum	PFOA, PFOS, PFNA, PFDA, PFUA, PFHxS, PFDoA, PFBS, PFHpA	PFOA, PFOS, PFNA, PFDA, PFUA, PFHxS, PFDoA, PFBS, PFHpA	child IQ assessed by Wechsler Preschool and Primary Scales of Intelligence-Fourth Edition (WPPSI-IV) at 4 years of age.	Quantile g-computation	parental age, race/ethnicity, maternal education, maternal occupation, family social class
He 2023	Association of perfluoroalkyl and polyfluoroalkyl substances with sex hormones in children and adolescents 6-19‚ÄØYears of age.	Reproductive	United States		nationwide	Cross sectional study	2013 to 2016 NHANES	Adults	812	13.4	serum	PFOS, n-PFOA, PFHxS, PFNA	PFOS, n-PFOA, PFHxS, PFNA	sex hormones: testosterone, estradiol, sex hormone binding globulin	BKMR	age, race/ethnicity, PIR, BMI, serum cotinine exposure status, time of venipuncture, birth control use
Lefebvre 2023	Mixtures of persistent organic pollutants and ovarian function in women undergoing IVF.	Reproductive, female	Europe	France	Nantes	Cohort study	women undergoing IVF in ART service of University-Hospital from Nantes July 2019 to June 2020	women seeking reproductive treatment	112	33.5	serum	HCB, β-HCH, PFOS, PCB180, PCB153, PCB138, Œ≥-HCH , PeCB, PFOA, PFHxS, PCB52, PCB138, PCB153, PCB156, PCB189	HCB, β-HCH, PFOS, PCB180, PCB153, PCB138, γ-HCH , PeCB, PFOA, PFHxS, PCB52, PCB138, PCB153, PCB156, PCB189	ovarian function	BKMR	age, BMI, cause of infertility
Spratlen 2020	﻿The association between prenatal exposure to perfluoroalkyl substances and childhood neurodevelopment	Nervous	United States		New York City	Cohort study	mother-child pairs from a birth cohort near World Trade Center between 2001 and 2002	mother-child pairs	180	maternal: 30.6	cord plasma and maternal plasma	PFOS, PFOA, PFNA, PFHxS	PFOS, PFOA, PFNA, PFHxS	cognitive outcomes assessed by Bayley Scales of Infant Development (BSID-II) and ﻿The Wechsler Preschool and Primary Scale of Intelligence (WPPSI)	PCA	﻿maternal age, material hardship, parity, pre-pregnancy BMI, maternal IQ, maternal race, maternal education, family smoking status, child age at testing, child’s gestational age at birth, maternal demoralization, trimester on 9/11, child’s sex, and child’s breastfeeding history
Skogheim 2020	﻿Prenatal exposure to perfluoroalkyl substances and associations with symptoms of attention-deficit/hyperactivity disorder and cognitive functions in preschool children	Nervous	Europe	Other: Norway	nationwide	Cohort study	mother-father-child pairs from population-based pregnancy cohort between 1999 and 2008	mother-child pairs	944	maternal: 30.58	plasma	PFOA, PFHxS, PFHpS, PFOS, PFNA, PFDA, PFUA	PFOA, PFHxS, PFHpS, PFOS, PFNA, PFDA, PFUA	ADHD symptoms	PCA	﻿maternal education, age, parity, fish intake and child sex.
E 2023	﻿Association between perfluoroalkyl substances exposure and the prevalence of nonalcoholic fatty liver disease in the different sexes: a study from the National Health and Nutrition Examination Survey 2005–2018	Hepatic	United States		Nationwide	Cross sectional study	NHANES 2005-2018 cycles	Adults	3464	51.4 for Non-NAFLD and 56.34 for NAFLD	plasma	PFOA, PFOS, PFHxS, PFNA	PFOA, PFOS, PFHxS, PFNA	nonalcoholic fatty liver disease	PCA	﻿age, sex, ethnicity/race, ratio of family income to poverty, occupation, education level, waist, physical activity, smoking status, insulin resistance, comorbidity, hypertension, hyperlipemia, energy intake, and cycle
Lee 2022	﻿Exposure to several polychlorinated biphenyls (PCBs) is associated with chronic kidney disease among general adults: Korean National Environmental Health Survey (KoNEHS) 2015–2017	Urinary	South Korea		Nationwide	Cross sectional study	adults recruited from the Korean National Environmental Health Survey between 2015 and 2017	Adults	1276	47	serum	HCB, p,p'-DDT, p,p'-DDE, PCB52, PCB118, PCB138, PCB153, PCB180	HCB, p,p'-DDT, p,p'-DDE, PCB52, PCB118, PCB138, PCB153, PCB180	reduced eGFR and albuminuria status	PCA; WQS	﻿age, sex, body mass index, diabetes mellitus, hypertension, smoking, alcohol consumption, and education status
Yang 2021	﻿Serum perfluoroalkyl substances in relation to lipid metabolism in Chinese pregnant women	Metabolic	China		Hebei Province	Cohort study	pregnant women recruited between 2013 and 2014	Pregnant women	436	25-30: 61.9%	serum	PFOS, PFOA, PFHxS, PFNA, PFUA, PFHpS, PFDA	PFOS, PFOA, PFHxS, PFNA, PFUA, PFHpS, PFDA	TC, TG, HDL-C, LDL-C	PCA	﻿﻿age, BMI at baseline, husband smoking, GDM, parity, education, career, income,﻿ energy intake, physical activity in the late term of pregnancy, gestational weeks, carbohydrate, protein, SFA, MUFA, and PUFA intake in the late term of pregnancy
Grice 2017	﻿Associations between persistent organic pollutants, type 2 diabetes, diabetic nephropathy, and mortality	Metabolic	United States		Arizona	nested case-control	Americian indians from the Gila River Indian Community recruited between 1965 and 2007	Adults	case: 149; control: 151	case: 28.3; control: 21	serum	PCA1(transnonachlor, p,p'-DDE, p,p'-DDT, oxychlordane, HCB, B-HCCH); PCA2(PCB44, PCB49, PCB52, PCB87, PCB99, PCB101, PCB114, PCB128, PCB138/158, PCB146, PCB149, PCB151, PCB153, PCB170, PCB172, PCB177, PCB178, PCB180, PCB183, PCB187, PCB194, PCB195, PCB196/203, PCB199, PCB206, PCB209, PCB28, PCB66, PCB74, PCB105, PCB110, PCB118, PCB156, PCB157, PCB167)	transnonachlor, p,p'-DDE, p,p'-DDT, oxychlordane, HCB, β-HCH, PCB44, PCB49, PCB52, PCB87, PCB99, PCB101, PCB114, PCB128, PCB138/158, PCB146, PCB149, PCB151, PCB153, PCB170, PCB172, PCB177, PCB178, PCB180, PCB183, PCB187, PCB194, PCB195, PCB196/203, PCB199, PCB206, PCB209, PCB28, PCB66, PCB74, PCB105, PCB110, PCB118, PCB156, PCB157, PCB167	type 2 diabetes incidence	PCA	age, sex, BMI, cholesterol, total triglycerides, storage time, 2-hour plasma glucose, cholestero ratio
